# Supplementary material for: 5-hydroxymethylcytosine marks promoters in colon that resist DNA hypermethylation in cancer
Source: Genome Biol. 2015 Apr 1;16(1):69. doi: 10.1186/s13059-015-0605-5 (PMC4380107; doi:10.1186/s13059-015-0605-5)
Supplement: Additional file 1: — Summarising 5hmC promoter types, loci that gain and lose methylation in colon cancer, HCT116 TET2 target promoters, qRT-PCR assays, Gluc-MS-qPCR primers, hmeDIP-qPCR primers, TET2 ChIP-seq qPCR validation primers, TETs targeted sequencing primers, our colon cancer cohort and sequencing reads statistics. [file 13059_2015_605_MOESM1_ESM.xlsx]

## Sheet: 5-hmC_Narrow-Broad_summary
Summary of genes with Narrow and Broad 5-hmC promoter profiles in normal colon.
Narrow (5-hmC read content from -1kb to +0.5kb of TSS; hg18)							Broad (5-hmC read content from TSS to TTS; hg18)
Chr	Start	End	Gene1	Gene2	5-hmC_Conc		Chr	Start	End	Gene1	Gene2	5-hmC_Conc
chr10	134999965	135001465	CALY		6.74953		chr2	239634800	239987580	HDAC4		12.6859
chr22	49412973	49414473	ARSA		6.66959		chr2	236067474	236698859	AGAP1		12.4317
chr1	234915392	234916892	ACTN2		6.63517		chr12	2032676	2677376	CACNA1C		12.1556
chr2	74520718	74523568	RTKN	RTKN	6.62352		chr3	71087425	71715830	FOXP1		12.1469
chr1	45012832	45017148	RPS8	SNORD38B	6.61176		chr16	87861535	88084470	ANKRD11		12.0587
chr16	4604428	4605928	FAM100A		6.60881		chr3	189413414	190091153	LPP		12.0068
chr19	55832614	55834114	SYT3		6.57289		chr16	76691051	77804065	WWOX		11.9706
chr1	8008480	8009980	ERRFI1		6.54844		chr13	113765295	113916197	RASA3		11.9543
chr1	78283176	78284676	GIPC2		6.54535		chr17	72827191	73008273	2009-09-01		11.9497
chr3	172108620	172110120	EIF5A2		6.54535		chr4	7245274	7795464	SORCS2		11.9394
chr8	144995688	144997188	NRBP2		6.53294		chr10	80498797	80746291	ZMIZ1		11.918
chr18	75966902	75968402	ADNP2		6.51096		chr9	136673472	136876509	COL5A1		11.8461
chr11	10427799	10429299	AMPD3		6.47573		chr10	120957186	121205121	GRK5		11.8332
chr21	10120296	10121808	BAGE4	BAGE	6.46923		chr10	134201342	134446974	INPP5A		11.8328
chr19	19234096	19235596	HAPLN4		6.44626		chr17	76133219	76554768	RPTOR		11.8077
chr7	105539494	105541293	SYPL1	SYPL1	6.44294		chr9	136358136	136472253	RXRA		11.7653
chr17	69973116	69974616	CD300A		6.41616		chr5	14196828	14562458	TRIO		11.7072
chr12	6528035	6529535	IFFO1		6.36807		chr10	12431588	12911739	CAMK1D	CAMK1D	11.6784
chr12	56298959	56300459	SLC26A10		6.35755		chr2	109112428	109619489	SH3RF3		11.6695
chr5	157011506	157013006	SOX30		6.35755		chr7	1821953	2239109	MAD1L1		11.6145
chr4	89837546	89839046	NAP1L5		6.34341		chr15	97010283	97325282	IGF1R		11.6113
chr17	37526408	37528781	KAT2A	HSPB9	6.33271		chr6	15354505	15630232	JARID2		11.5872
chr15	41878912	41880547	C15orf63	SERINC4	6.31107		chr9	135616837	135847267	VAV2		11.5713
chr7	37853723	37855223	TXNDC3		6.30378		chr6	157140777	157572094	ARID1B		11.5711
chr1	6473847	6475347	PLEKHG5		6.2891		chr3	11289009	11737220	ATG7	VGLL4	11.5053
chr19	61797475	61798975	ZNF71		6.2891		chr10	114699998	114917424	TCF7L2		11.4919
chr8	145722724	145724224	LRRC24		6.27798		chr12	103374907	103676013	CHST11		11.4778
chr17	7426688	7428188	MPDU1		6.27798		chr13	109757631	109963374	COL4A2		11.4666
chr15	50648005	50649505	ARPP19		6.27798		chr17	52688929	53112298	MSI2		11.3734
chr16	1951968	1954108	SNORA10	SNORA64	6.26303		chr11	69991609	70613456	SHANK2		11.3639
chr19	4179539	4181039	EBI3		6.26303		chr3	173240111	173601184	FNDC3B		11.3482
chr11	76248564	76250064	ACER3		6.25172		chr1	54464782	54644567	SSBP3		11.3384
chr8	82916576	82918076	SNX16		6.24793		chr22	31999061	32646416	LARGE		11.3358
chr10	134971412	134973634	ZNF511	TUBGCP2	6.21335		chr1	19537853	19684653	CAPZB		11.3344
chr16	30031879	30033379	GDPD3		6.20945		chr2	45732546	46268633	PRKCE		11.3304
chr20	61837421	61838921	LIME1		6.20163		chr1	2149993	2231511	SKI		11.3299
chr2	47235521	47237021	C2orf61		6.19377		chr10	34440102	35143929	PARD3		11.3188
chr17	55853646	55855146	C17orf64		6.17393		chr6	16407321	16869700	ATXN1		11.317
chr14	99180232	99181732	HHIPL1		6.17393		chr9	96528814	96889262	C9orf3		11.3161
chr12	6750930	6752430	LAG3		6.15785		chr12	11694054	11939592	ETV6		11.3113
chr17	19711331	19712831	ULK2		6.1416		chr10	105343773	105605154	SH3PXD2A		11.2561
chr10	112620585	112622085	PDCD4		6.1375		chr22	45537212	45948388	TBC1D22A		11.2507
chr19	1188490	1189990	C19orf26		6.11686		chr18	44319424	44643576	KIAA0427		11.2348
chr15	54812579	54814079	ZNF280D		6.11686		chr22	16650417	16887325	MICAL3		11.2163
chr3	150286531	150288031	HLTF		6.10852		chr19	4920123	5104608	KDM4B		11.2063
chr17	4637993	4639493	GLTPD2		6.09592		chr1	2975603	3345045	PRDM16		11.1768
chr1	12626152	12627652	AADACL4		6.09592		chr6	166742843	167195761	RPS6KA2		11.1657
chr13	102223650	102225150	C13orf27		6.06609		chr11	113435640	113626607	ZBTB16		11.1463
chr10	4857401	4858901	AKR1E2		6.06609		chr17	61729387	62237324	PRKCA		11.144
chr20	44770685	44772185	SLC2A10		6.06178		chr3	61522282	62255613	PTPRG		11.1362
chr6	84196998	84198498	ME1		6.04876		chr11	1447261	1742077	MOB2		11.1093
chr7	102576305	102577805	NAPEPLD		6.04876		chr10	126297852	126422920	FAM53B		11.0972
chr7	156125161	156126661	RNF32		6.04439		chr2	9264344	9481094	ASAP2	ITGB1BP1	11.093
chr14	74491544	74493044	PGF		6.04439		chr16	11978102	12575647	RUNDC2A	SNX29	11.068
chr15	81526610	81528110	BTBD1		6.04002		chr1	228269578	228484498	GALNT2		11.0666
chr10	88403293	88404793	OPN4		6.02237		chr22	35007269	35114009	MYH9		11.042
chr19	53935282	53936782	RASIP1		6.0045		chr1	10629856	10779294	CASZ1		11.0054
chr19	55670547	55672815	C19orf63	FAM71E1	6		chr17	17525511	17681050	RAI1	SREBF1	10.9947
chr17	17049871	17051371	PLD6		6		chr10	18874269	18980556	NSUN6		10.9944
chr1	109968571	109970071	AMPD2		5.99095		chr1	162795425	163087669	PBX1		10.9592
chr16	49287550	49289050	NOD2		5.98641		chr17	78303228	78494351	TBCD		10.9523
chr3	50349399	50351668	RASSF1	RASSF1	5.97728		chr9	139633264	139850397	EHMT1		10.9514
chr1	227472501	227474001	RAB4A		5.97728		chr9	93524704	93752265	ROR2		10.95
chr17	1499642	1501142	RILP		5.97728		chr18	58941558	59137593	BCL2		10.947
chr13	97627022	97628522	RNF113B		5.97728		chr17	8865583	9088042	NTN1		10.9354
chr18	3236527	3238027	MYL12A		5.97269		chr10	78299364	79067583	KCNMA1		10.9349
chr20	35582020	35583520	NNAT		5.96347		chr1	61320567	61701047	NFIA		10.9325
chr19	5631074	5632911	HSD11B1L	C19orf70	5.95884		chr14	67356261	68132367	RAD51L1	RAD51L1	10.9155
chr10	99462454	99463954	MARVELD1		5.9542		chr1	6767970	7752351	CAMTA1		10.9126
chr6	7855540	7857040	TXNDC5		5.94953		chr3	196270301	196473184	C3orf21		10.91
chr19	54636120	54637620	SLC17A7		5.94486		chr3	4510031	4864522	ITPR1		10.8989
chr12	5472558	5474058	NTF3		5.94017		chr8	118880782	119193239	EXT1		10.8976
chr2	27517736	27519236	KRTCAP3		5.93546		chr1	9275527	9352175	SPSB1		10.8902
chr9	112009734	112011234	C9orf152		5.92125		chr16	3715056	3870122	CREBBP		10.8809
chr7	55998789	56000289	GBAS		5.91648		chr22	31238539	31732806	SYN3		10.8793
chr12	48583487	48584987	FAIM2		5.91169		chr19	2462217	2653746	GNG7		10.8349
chr19	54684034	54686743	SNORD32A	SNORD35A	5.91169		chr4	148872902	149213377	ARHGAP10		10.8205
chr3	36961052	36962552	TRANK1		5.90207		chr22	38770766	39061758	TNRC6B		10.8191
chr16	82558737	82560237	NECAB2		5.89724		chr7	1003148	1144419	C7orf50		10.8108
chr1	29085189	29086689	EPB41		5.89239		chr16	17103681	17472239	XYLT1		10.8033
chr9	132758546	132760046	QRFP		5.88753		chr19	3310615	3414603	NFIC		10.7835
chr2	27658396	27659896	ZNF512		5.88753		chr15	69220841	69862776	THSD4		10.7768
chr11	2879087	2880587	SLC22A18		5.88264		chr13	109599310	109757497	COL4A1		10.7758
chr19	6326360	6327860	PSPN		5.88264		chr4	187745930	187881981	FAT1		10.7749
chr3	48575705	48577205	UCN2		5.88264		chr10	13725711	14412872	FRMD4A		10.7698
chr8	145187072	145188572	OPLAH		5.88264		chr19	43830166	43926954	ACTN4	CAPN12	10.7686
chr19	53808006	53809506	FAM83E		5.87283		chr8	141610445	141714828	EIF2C2		10.7674
chr3	52839257	52840757	ITIH4		5.8679		chr18	7557313	8396859	PTPRM		10.764
chr11	72605991	72607649	P2RY2	P2RY2	5.86295		chr15	83724874	84093590	AKAP13		10.7342
chr11	71632368	71633868	PHOX2A		5.85798		chr15	65145248	65274587	SMAD3		10.7152
chr19	53514644	53516144	CCDC114		5.85798		chr18	40514860	40902473	SETBP1		10.7141
chr6	146905520	146907020	RAB32		5.85798		chr7	68701841	69895821	AUTS2		10.7107
chr3	52543633	52545133	NT5DC2		5.853		chr17	1909882	2153819	SMG6		10.7058
chr19	51819694	51821194	PTGIR		5.848		chr10	128584012	129140770	DOCK1		10.6815
chr5	179161981	179163481	MGAT4B		5.83794		chr8	1759555	1894214	ARHGEF10		10.6676
chr8	144710619	144712119	GSDMD		5.83794		chr5	142130475	142588764	ARHGAP26		10.6587
chr6	40002933	40004433	MOCS1		5.83289		chr17	76623541	76754467	BAIAP2	AATK	10.653
chr13	113150958	113152458	ADPRHL1		5.82782		chr3	66094324	66633535	SLC25A26	LRIG1	10.6474
chr7	27149312	27150812	HOXA5		5.82782		chr1	22011344	22136337	LDLRAD2	HSPG2	10.646
chr9	130490329	130491829	SET		5.82782		chr2	235525366	235629097	SH3BP4		10.6405
chr1	40192370	40193870	MFSD2A		5.82273		chr17	16886831	17029598	MPRIP	MPRIP	10.6303
chr10	114124012	114126445	ACSL5	ACSL5	5.82273		chr2	159533391	159797414	TANC1		10.6252
chr6	137407491	137408991	IL20RA		5.81762		chr11	12652544	12922875	TEAD1		10.6008
chr20	31782468	31783968	ZNF341		5.81762		chr15	90197941	90510141	SLCO3A1		10.5986
chr2	86643611	86645111	VPS24		5.8125		chr7	2734266	2850485	GNA12		10.5947
chr3	49915810	49917310	MST1R		5.8125		chr7	55054218	55242525	EGFR		10.593
chr7	1062666	1064166	GPR146		5.8125		chr5	177597222	177950162	COL23A1		10.5924
chr9	116412526	116414026	C9orf91		5.8125		chr9	16399500	16860786	BNC2		10.5911
chr8	65873402	65874902	CYP7B1		5.8125		chr11	63522606	63690161	MACROD1		10.5861
chr6	35216665	35218165	TCP11		5.8125		chr4	186743591	187114864	SORBS2	SORBS2	10.5778
chr20	57050796	57052296	SLMO2		5.80219		chr18	51040559	51406858	TCF4		10.5644
chr9	133153901	133155401	PPAPDC3		5.80219		chr13	112392643	112589483	ATP11A		10.5594
chr19	60483063	60484563	HSPBP1		5.79701		chr7	27836717	28186962	JAZF1		10.5561
chr5	118718494	118719994	TNFAIP8		5.79181		chr16	10945845	11183545	CLEC16A		10.5558
chr10	103444233	103445733	FBXW4		5.7866		chr6	42300646	42527761	TRERF1		10.5486
chr12	115659478	115661226	RNFT2	C12orf49	5.78136		chr4	169654791	170086183	PALLD		10.5452
chr3	185578126	185581054	THPO	CHRD	5.77083		chr1	17738916	17896957	ARHGEF10L		10.5383
chr16	70216570	70218070	MARVELD3		5.77083		chr12	114880765	115199374	MED13L		10.5368
chr3	109292125	109293625	CD47		5.76553		chr3	178221235	178397742	TBL1XR1		10.5346
chr2	101973737	101975237	IL1R2		5.76553		chr2	218372756	218517041	TNS1		10.5247
chr10	44200048	44201548	CXCL12		5.76022		chr5	324735	491405	PDCD6	AHRR	10.5211
chr8	49809923	49811423	EFCAB1		5.75489		chr2	85214244	85391016	TCF7L1		10.5176
chr1	151780365	151781865	S100A5		5.75489		chr18	53862616	54219752	NEDD4L		10.5171
chr17	4589085	4590972	ZMYND15	CXCL16	5.74953		chr5	1103488	1165172	SLC12A7		10.5027
chr19	494026	495526	GZMM		5.74953		chr17	74360653	74433067	TIMP2		10.4953
chr5	169464494	169465994	FOXI1		5.73877		chr7	138896856	139124162	HIPK2		10.4904
chr16	2194450	2195950	MLST8		5.73335		chr19	18414473	18493937	ELL		10.4871
chr10	135021019	135022519	C10orf125		5.73335		chr19	17047590	17185104	MYO9B		10.4838
chr6	30819806	30821306	IER3		5.72792		chrX	31047265	33267647	DMD		10.479
chr6	125664481	125665981	HDDC2		5.72792		chr19	3581181	3651445	PIP5K1C		10.4634
chr10	115427924	115429915	CASP7	CASP7	5.71699		chr7	41967074	42243143	GLI3		10.4494
chr6	42125228	42126728	TAF8		5.71699		chr19	7063265	7245011	INSR		10.4456
chr1	63604848	63606348	ALG6		5.71149		chr11	8671474	8889074	ST5		10.4435
chr2	120152212	120153712	TMEM177		5.70598		chr3	57969166	58133022	FLNB		10.4383
chr3	188567861	188569361	RTP4		5.70598		chr4	140856995	141294683	MAML3		10.4096
chr9	88952378	88953878	C9orf170		5.70598		chr7	137210264	137337386	CREB3L2		10.4088
chr15	48502870	48504370	USP8		5.70598		chr12	130004404	130191961	GPR133		10.4055
chr10	46412551	46414051	GPRIN2		5.70598		chr14	102468468	102593495	CDC42BPB		10.3891
chr1	114156093	114157593	RSBN1		5.70598		chr11	12088713	12241907	MICAL2		10.3781
chr6	30000907	30002407	HCG4P6		5.70044		chr16	1143241	1215255	CACNA1H	TPSG1	10.3741
chr16	62129	63629	RHBDF1		5.70044		chr12	970664	1475360	ERC1		10.3655
chr22	15944848	15946348	IL17RA		5.69488		chr11	124539768	124808495	PKNOX2		10.3647
chr3	52462597	52465063	TNNC1	NISCH	5.69488		chr4	37569114	37817189	TBC1D1		10.3612
chr9	35781405	35782905	NPR2		5.69488		chr1	25816545	25983845	MAN1C1		10.3538
chr11	64078673	64080173	SLC22A11		5.69488		chr16	84204424	84267311	KIAA0182		10.3498
chr12	51584635	51586135	KRT8		5.69488		chr19	6161391	6230959	MLLT1		10.3491
chr13	20930923	20932423	ZDHHC20		5.6893		chr9	79525010	79836012	GNAQ		10.3439
chr1	144259565	144261065	ANKRD35		5.6893		chr2	99530147	100088477	AFF3		10.3406
chr5	141041484	141042984	ARAP3		5.6837		chr1	1706588	1812355	GNB1		10.3312
chr17	8588379	8589879	CCDC42		5.6837		chr9	138508716	138560059	NOTCH1		10.3248
chr1	152393716	152395216	NUP210L		5.6837		chr9	138043023	138126952	NACC2		10.3243
chr15	26017553	26019053	OCA2		5.67807		chr6	149109963	149439819	UST		10.3149
chr2	27210546	27212046	PREB		5.67807		chr15	57215854	57452363	MYO1E		10.3054
chr16	3054785	3056285	IL32		5.66676		chr9	94987032	95122675	WNK2		10.3042
chr20	42776298	42777798	WISP2		5.66107		chr3	124486088	124650082	ADCY5		10.3028
chr6	90118838	90120338	UBE2J1		5.66107		chr5	15553304	15992900	FBXL7		10.3006
chr20	62071162	62072662	ZNF512B		5.66107		chr22	39096540	39362636	SGSM3	MKL1	10.2976
chr2	119904915	119906415	TMEM37		5.65535		chr2	47021816	47156779	TTC7A		10.2921
chr1	85946204	85947704	ZNHIT6		5.65535		chr14	68410592	68515836	ACTN1		10.2909
chr10	120914694	120916194	SFXN4		5.65535		chr1	224886013	224993499	ITPKB		10.2889
chr4	113285001	113286501	C4orf32		5.65535		chr8	59880530	60194321	TOX		10.2842
chr9	98185313	98186813	SLC35D2		5.64962		chr16	15651583	15858388	NDE1	MYH11	10.2788
chr8	101187020	101188520	RGS22		5.64386		chr13	110565624	110756082	ARHGEF7	ARHGEF7	10.2755
chr11	60475333	60476833	SLC15A3		5.64386		chr2	36436900	36631782	CRIM1		10.2741
chr3	46709675	46711175	ALS2CL		5.64386		chr14	54104386	54329783	SAMD4A		10.2677
chr7	142694523	142696023	CASP2		5.64386		chr2	160836908	161058564	RBMS1		10.2676
chr7	7572140	7573640	MIOS		5.64386		chr6	37895284	38230375	ZFAND3		10.2595
chr19	45947168	45949118	C19orf54	SNRPA	5.64386		chr9	132579088	132752883	ABL1		10.2579
chr17	44641242	44643087	GNGT2	ABI3	5.63227		chr11	11248996	11600137	GALNTL4		10.2527
chr22	35937799	35939299	SSTR3		5.63227		chr2	27967060	28415271	BRE		10.2527
chr19	10807483	10808983	TMED1		5.63227		chr8	141737682	142080514	PTK2		10.2441
chr17	37940476	37941976	NAGLU		5.63227		chr9	128716873	129025264	RALGPS1		10.2338
chr12	64868244	64869744	IRAK3		5.63227		chr8	123863081	124055936	ZHX2		10.2286
chr1	24613831	24615331	NIPAL3		5.62644		chr19	10689754	10803579	DNM2		10.2272
chr1	44216452	44219269	B4GALT2	B4GALT2	5.62644		chr11	44742551	44929184	TSPAN18	TP53I11	10.2216
chr15	76342541	76344041	DNAJA4		5.62644		chr14	90076684	90352514	TTC7B		10.2184
chr11	14620844	14622756	PDE3B	PSMA1	5.62644		chr13	96672574	96844375	MBNL2		10.2159
chr5	37870155	37872350	GDNF	GDNF	5.62644		chr2	43311478	43676689	THADA		10.2065
chr2	26058447	26059947	KIF3C		5.62059		chr9	91181971	91284431	SEMA4D		10.2019
chr11	110675249	110676749	C11orf92		5.62059		chr7	98462999	98579659	SMURF1		10.2006
chr5	36277515	36279015	C5orf33		5.62059		chr3	37468816	37836285	ITGA9		10.1978
chr5	78400338	78402205	BHMT2	DMGDH	5.60881		chr19	2115147	2183577	DOT1L		10.1976
chr1	149611288	149612788	SELENBP1		5.60881		chr9	115958051	116112796	COL27A1		10.1967
chr6	89884019	89885519	SFRS13B		5.60881		chr19	52803264	52898346	GLTSCR1		10.1945
chr16	30364225	30365725	SEPHS2		5.60881		chr6	168584679	168810598	SMOC2		10.1904
chr1	46412335	46413835	TSPAN1		5.60288		chr20	19141289	19651541	SLC24A3		10.1832
chr12	56167117	56168617	MARS		5.59694		chr18	71051718	71130889	TSHZ1		10.1728
chr10	89408455	89409955	PAPSS2		5.59694		chr17	9094512	9420000	STX8		10.169
chr1	22135837	22137337	HSPG2		5.59694		chr7	157024510	158073243	PTPRN2		10.1625
chr7	127014752	127016252	ARF5		5.59096		chr6	148705421	148914877	SASH1		10.1545
chr19	53519440	53520940	EMP3		5.59096		chrX	2147552	2429015	DHRSX		10.1519
chr2	24995059	24996559	ADCY3		5.58496		chr21	26174732	26465009	APP		10.1499
chr2	85692190	85693690	C2orf68		5.58496		chr10	63331448	63526709	ARID5B		10.143
chr7	138370815	138372315	ZC3HAV1L		5.57894		chr17	75528413	75624242	TBC1D16		10.1397
chr10	45487757	45489257	ANUBL1		5.57894		chr6	52470158	52549821	TRAM2		10.139
chr1	7922974	7924474	TNFRSF9		5.57894		chr5	77816793	77980404	LHFPL2		10.1223
chr11	64368117	64369617	CDC42BPG		5.57289		chr9	96901156	97119812	FANCC		10.122
chr6	26490332	26491832	BTN2A2		5.57289		chr4	6962395	7085746	TBC1D14		10.1152
chr19	1219266	1220766	CIRBP		5.57289		chr16	86542538	86668425	BANP		10.1094
chr6	109883383	109884883	MICAL1		5.57289		chr2	238265545	238339295	LRRFIP1		10.0982
chr6	160688414	160689914	SLC22A3		5.56682		chr8	131133534	131483399	ASAP1		10.0969
chr10	44815278	44816778	ZNF22		5.56682		chr7	134114703	134306019	CALD1		10.0892
chr17	54123915	54125461	TEX14	RAD51C	5.56071		chr2	98427752	98573927	INPP4A	INPP4A	10.0798
chr9	21021135	21022635	PTPLAD2		5.56071		chr15	99533451	99609660	CHSY1		10.0771
chr22	20316085	20317585	CCDC116		5.56071		chr15	88345755	88426435	ZNF710		10.0771
chr19	802290	803790	ELANE		5.56071		chr4	185545869	185632720	IRF2		10.0741
chr5	37284787	37286287	C5orf42		5.56071		chr11	95351087	95715992	MAML2		10.0722
chr6	33028377	33029877	HLA-DMA		5.55459		chr16	2037990	2125900	TSC2	PKD1	10.07
chr2	237080331	237081831	IQCA1		5.55459		chr11	61957591	62070908	AHNAK		10.0655
chr16	66535016	66536516	LCAT		5.55459		chr4	8017936	8211459	ABLIM2		10.0632
chr12	6744801	6746301	PTMS		5.54844		chr3	16332355	16530226	RFTN1		10.0536
chr22	19077479	19078979	ZNF74		5.54844		chr17	75849261	75984680	RNF213		10.0503
chr15	55785192	55786692	GRINL1A		5.54226		chr1	206262210	206484288	PLXNA2		10.0471
chr7	97678501	97680001	BHLHA15		5.54226		chr22	41929173	42069299	SCUBE1		10.0397
chr3	192528567	192530067	CCDC50		5.53605		chr16	69278842	69392562	VAC14		10.0356
chr1	151872148	151874192	C1orf77	S100A13	5.52982		chr2	71534260	71767401	DYSF		10.0327
chr1	20384164	20385664	UBXN10		5.52982		chr10	64596993	64895728	JMJD1C		10.0287
chr3	49132717	49134217	USP19		5.52982		chr9	37905894	38059210	SHB		10.0285
chr15	73425383	73426883	NEIL1		5.52982		chr9	14071846	14303945	NFIB		10.0276
chr2	28886203	28887703	SPDYA		5.52982		chr15	29406374	29457394	KLF13		10.027
chr1	70592080	70594005	HHLA3	ANKRD13C	5.52356		chr1	9634376	9807137	PIK3CD	CLSTN1	10.0244
chr1	201540286	201541786	BTG2		5.52356		chr19	19357641	19480741	GATAD2A		10.0191
chr2	190247955	190249455	ANKAR		5.52356		chr17	56109953	56824981	BCAS3		10.0136
chr16	2509363	2510863	AMDHD2		5.52356		chr1	8335050	8406334	RERE		10.0114
chr2	69517757	69519257	NFU1		5.51728		chr21	42946930	43068687	PDE9A		10.005
chr4	156898575	156900075	GUCY1B3		5.51728		chr11	116219327	116474203	SIK3		10
chr1	17179260	17181668	MFAP2	MFAP2	5.51728		chr8	143291348	143482448	TSNARE1		9.99781
chr14	22858236	22859736	PABPN1		5.51728		chr21	42492867	42590423	ABCG1		9.98584
chr1	204389905	204391405	AVPR1B		5.51096		chr11	67984761	68139375	SAPS3		9.98537
chr12	103220678	103222178	EID3		5.51096		chr14	101345892	101464079	PPP2R5C		9.98125
chr19	40222249	40223749	HPN		5.51096		chr15	98329165	98699706	ADAMTS17		9.97489
chr16	30014522	30016022	YPEL3		5.51096		chr7	822777	881083	SUN1		9.97378
chr14	104784923	104786423	BTBD6		5.50462		chr20	45271787	45418881	ZMYND8		9.96979
chr17	24972067	24973567	CORO6		5.50462		chr6	4721678	4900776	CDYL		9.96434
chr8	145018922	145020422	EPPK1		5.50462		chr9	128128948	128309140	FAM125B	FAM125B	9.95403
chr14	23632322	23633822	PCK2		5.50462		chr1	241485942	242073176	SDCCAG8	AKT3	9.95242
chr15	66285002	66286502	CALML4		5.50462		chr17	2646481	2887785	RAP1GAP2		9.95015
chr2	201832467	201833967	CASP8		5.49825		chr17	74597021	74990158	HRNBP3		9.94577
chr5	159275317	159276817	ADRA1B		5.49825		chr9	129307438	129371176	FAM129B		9.94382
chr3	158025789	158027289	LEKR1		5.49825		chr10	76256384	76462645	MYST4		9.93909
chr1	15934395	15935895	SLC25A34		5.49185		chr22	36945243	36998962	TMEM184B		9.9368
chr22	44187237	44189164	RIBC2	SMC1B	5.49185		chr2	152899996	153214594	FMNL2		9.92877
chr6	18230330	18231830	NHLRC1		5.49185		chr5	16715015	16989385	MYO10		9.92877
chr1	1138875	1140375	TNFRSF4		5.49185		chr2	33025872	33478077	LTBP1		9.92514
chr1	180626662	180628964	GLUL	GLUL	5.49185		chr17	72648599	72724774	SEC14L1		9.91804
chr1	245341842	245343342	C1orf229		5.48543		chr10	77212524	77987132	C10orf11		9.91538
chr10	23423432	23424932	MSRB2		5.48543		chr2	101680919	101877584	MAP4K4		9.90606
chr22	25343491	25344991	CRYBB1		5.48543		chr22	18243039	18384309	TXNRD2	ARVCF	9.90355
chr16	82398093	82399593	HSBP1		5.48543		chr20	25176705	25319477	PYGB	ABHD12	9.90338
chr19	60573126	60574626	IL11		5.48543		chr20	59983248	60074261	TAF4		9.90254
chr20	61669051	61670551	PRIC285		5.48543		chr3	150717711	150858578	WWTR1		9.89902
chr7	76883153	76884653	PION		5.47897		chr2	144858411	144994428	ZEB2		9.89717
chr1	205104776	205106276	IL20		5.47897		chr22	47263951	47533750	FAM19A5		9.89145
chr5	114965508	114967008	TICAM2		5.47897		chr4	154606947	154777312	KIAA0922		9.8906
chr2	179051101	179053944	FKBP7	PLEKHA3	5.47249		chr19	43089707	43390848	SIPA1L3		9.88485
chr8	82354339	82355839	FABP5		5.47249		chr8	142207901	142275082	DENND3		9.87822
chr9	139067826	139069326	ENTPD2		5.47249		chr8	134536272	134653365	ST3GAL1		9.87464
chr21	43461209	43462709	CRYAA		5.47249		chr1	53325442	53380877	SLC1A7		9.86899
chr8	145672026	145673526	FOXH1		5.47249		chr8	144590967	144694763	ZC3H3		9.86865
chr12	48640545	48642045	AQP5		5.46597		chr9	127239493	127509334	MAPKAP1		9.86659
chr16	66475281	66476781	NRN1L		5.46597		chr10	7244254	7493456	SFMBT2		9.86659
chr17	7698108	7699608	TMEM88		5.46597		chr22	42726505	42896436	PARVB		9.86573
chr17	7251225	7252725	NLGN2		5.45943		chr6	131202182	131426155	EPB41L2		9.85539
chr17	259433	260933	C17orf97		5.45943		chr10	79220554	79356354	DLG5		9.8521
chr9	96441244	96442744	FBP1		5.45943		chr13	113546896	113590419	GAS6		9.84949
chr11	44928684	44930184	TP53I11		5.45943		chr6	13471797	13595766	GFOD1		9.84932
chr17	24062499	24063999	PROCA1		5.45943		chr2	69093779	69329961	ANTXR1	ANTXR1	9.84845
chr7	94863123	94864623	PON3		5.45943		chr7	73506055	73654848	GTF2IRD1		9.84584
chr6	107886972	107888472	PDSS2		5.45943		chr6	430137	638109	EXOC2		9.84148
chr2	39745538	39747038	TMEM178		5.45286		chr5	171401678	171547951	STK10		9.83815
chr3	10157318	10158818	VHL		5.45286		chr7	158216449	158315080	ESYT2		9.8378
chr16	31391026	31392526	TGFB1I1		5.45286		chr12	107700595	107775488	SSH1		9.83166
chr14	59001312	59002812	GPR135		5.45286		chr6	108987718	109112664	FOXO3		9.82955
chr17	76918569	76920069	TMEM105		5.44626		chr17	1194585	1250306	YWHAE		9.82884
chr18	46061642	46063142	MBD1		5.44626		chr1	27733342	27802730	AHDC1		9.82248
chr19	5773817	5775317	NRTN		5.43962		chr8	28980713	29176529	KIF13B		9.82142
chr3	38665667	38667167	SCN5A		5.43962		chr14	55654845	55837784	PELI2		9.81858
chr16	265415	266915	RGS11		5.43962		chr4	9685060	9727671	WDR1		9.81503
chr5	79020414	79021914	CMYA5		5.43296		chr15	64781727	64861389	SMAD6		9.81485
chr20	48031933	48033433	SNAI1		5.43296		chr19	36457690	36532030	TSHZ3		9.8136
chr1	224661924	224663424	PARP1		5.43296		chr7	75382355	75461928	POR	TMEM120A	9.80646
chr19	47413153	47414653	DEDD2		5.43296		chr7	904062	960815	ADAP1		9.80288
chr11	122213464	122214964	CRTAM		5.43296		chr10	126140330	126292699	LHPP		9.79946
chr6	601464	602964	HUS1B		5.42626		chr3	47867183	48105773	MAP4		9.78881
chr15	53667842	53669342	PYGO1		5.42626		chr8	26491337	26571610	DPYSL2		9.78736
chr6	34313545	34315045	HMGA1		5.42626		chr7	5626203	5787818	RNF216		9.78663
chr19	19499719	19501219	YJEFN3		5.42626		chr7	150414758	150472456	AGAP3		9.78354
chr17	38203379	38204879	CNTD1		5.41954		chr20	60317515	60375763	LAMA5		9.781
chr14	29466150	29467650	PRKD1		5.41954		chr16	1483352	1602110	TELO2	IFT140	9.77222
chr20	25552148	25553648	NANP		5.41954		chr7	155129963	155266940	RBM33		9.76892
chr1	86394209	86395709	COL24A1		5.41954		chr18	70471906	70906616	ZNF407		9.76026
chr2	120696954	120698454	TMEM185B		5.41954		chr22	49128625	49260330	SAPS2	SBF1	9.75859
chr3	150577758	150579258	TM4SF1		5.41954		chr20	4781001	4938939	SLC23A2	SLC23A2	9.75285
chr22	29693687	29696133	MORC2	TUG1	5.41954		chr10	71908569	71998212	KIAA1274		9.75099
chr15	42742668	42744168	SPG11		5.41278		chr2	206255468	206371102	NRP2	NRP2	9.75061
chr1	32599448	32600948	TSSK3		5.41278		chr16	54782751	54948857	GNAO1		9.74614
chr7	122961454	122962954	IQUB		5.41278		chr13	40027800	40138734	FOXO1		9.74465
chr4	6745466	6746966	S100P		5.41278		chr12	55808548	55893392	LRP1		9.73433
chr20	62356491	62357991	PCMTD2		5.40599		chr4	88147176	88281215	AFF1		9.73433
chr7	115925679	115927179	CAV2		5.40599		chrX	9943794	10072518	WWC3		9.73415
chr20	36987368	36988868	FAM83D		5.40599		chr17	74181724	74289971	CYTH1		9.7332
chr1	242690295	242691795	C1orf101		5.40599		chr10	123227833	123347962	FGFR2		9.73113
chr6	3793630	3795130	FAM50B		5.39917		chr6	34965015	35167168	ANKS1A		9.72981
chr1	201422045	201423545	CHI3L1		5.39917		chr9	95378729	95481690	PHF2		9.72811
chr9	35895188	35896688	HRCT1		5.39917		chr16	87047514	87129075	ZFPM1		9.72603
chr9	131122115	131123615	C9orf106		5.39917		chr10	88506375	88674925	BMPR1A		9.72205
chr7	149698190	149699690	REPIN1		5.39917		chr2	128739523	128792641	HS6ST1		9.71634
chr11	1815808	1817308	TNNI2		5.39917		chr1	22909917	23114410	EPHB2		9.71558
chr20	33335508	33337008	EIF6		5.39917		chr1	64012277	64417295	ROR1		9.71405
chr17	15787955	15789455	ADORA2B		5.39917		chr9	89302575	89513369	DAPK1		9.71291
chr3	25799493	25800993	NGLY1		5.39917		chr8	134318595	134378729	NDRG1		9.71195
chr22	22906443	22907943	SUSD2		5.39232		chr6	154768124	154873445	CNKSR3		9.70582
chr8	22001659	22003159	FAM160B2		5.39232		chr19	877036	923803	ARID3A		9.70313
chr16	55198978	55200478	MT2A		5.39232		chr5	31834787	32146795	PDZD2		9.69697
chr3	50333474	50336285	HYAL2	HYAL2	5.38543		chr3	29297946	30021624	RBMS3		9.68592
chr7	150767532	150769032	CRYGN		5.38543		chr3	115539636	116348817	ZBTB20		9.68163
chr16	68842834	68844334	EXOSC6		5.38543		chr5	138117005	138298622	CTNNA1		9.67792
chr11	2876526	2878026	SLC22A18		5.38543		chr4	1273671	1323925	MAEA		9.67694
chr16	30348374	30349874	DCTPP1		5.38543		chr3	12913718	12983960	IQSEC1		9.67439
chr2	241145578	241147078	ANKMY1		5.37851		chr5	149090056	149207462	PPARGC1B		9.6736
chr3	39169606	39171106	CSRNP1		5.37851		chr10	81904859	81955308	ANXA11		9.67203
chr20	62080939	62083374	SAMD10	PRPF6	5.37156		chr17	19081282	19180621	EPN2		9.67164
chr1	154477574	154479074	BGLAP		5.37156		chr16	8893451	8964842	USP7		9.67144
chr5	179152591	179154091	LTC4S		5.37156		chr2	61258058	61551353	AHSA2	USP34	9.66198
chr2	20075436	20076936	MATN3		5.37156		chr19	4311366	4351471	SH3GL1		9.6594
chr15	72252139	72254457	ISLR	ISLR	5.37156		chr15	54998124	55368006	TCF12		9.65821
chr11	66961229	66962729	PTPRCAP		5.37156		chr21	45318920	45470906	ADARB1		9.65304
chr2	235069932	235071432	ARL4C		5.37156		chr16	4614826	4680975	MGRN1		9.65025
chr2	73293873	73295373	SMYD5		5.36457		chr6	160310120	160447573	IGF2R		9.64906
chr19	42649679	42652321	ZNF569	ZNF570	5.36457		chr1	202454603	202595667	PLEKHA6		9.64626
chr16	27320223	27322423	IL21R	IL21R	5.36457		chr13	20445175	20533722	LATS2		9.64626
chr16	1667278	1668778	HN1L		5.36457		chr16	83291055	83371028	USP10		9.64105
chr14	102457745	102459245	AMN		5.36457		chr11	74654129	74740521	ARRB1		9.63582
chr5	140032855	140034355	DND1		5.35755		chr9	83388417	83493416	TLE1		9.63239
chr5	150118350	150119850	DCTN4		5.35755		chr10	3099751	3168996	PFKP		9.63118
chr19	14446674	14448174	PTGER1		5.35755		chr16	73590415	73702393	ZNRF1		9.62834
chr10	103805422	103806922	C10orf76		5.35755		chr5	54639332	54866630	SKIV2L2	PPAP2A	9.62774
chr12	50686014	50687514	GRASP		5.35755		chr19	16333407	16443762	EPS15L1		9.61961
chr19	1225519	1227019	C19orf24		5.35755		chr8	133948386	134216325	TG		9.61879
chr3	129324861	129326361	RUVBL1		5.35755		chr10	72642303	72730755	UNC5B		9.61716
chr16	65789528	65791028	ELMO3		5.35755		chr7	158513626	158630410	VIPR2		9.61675
chr17	34376681	34378181	FBXO47		5.35755		chr1	243979264	244647337	SMYD3		9.60897
chr1	151784406	151785906	S100A4		5.3505		chr15	99276982	99427840	LRRK1		9.60733
chr6	28334076	28335576	NKAPL		5.34341		chr3	65314945	65999549	MAGI1		9.60136
chr1	890739	892239	PLEKHN1		5.34341		chr1	12550525	12600407	DHRS3		9.60115
chr7	100667336	100668836	CLDN15		5.34341		chr10	80812090	80875389	ZCCHC24		9.5995
chr17	43372887	43374387	PNPO		5.34341		chr11	35922187	36209417	LDLRAD3		9.59204
chr16	66827137	66828637	ESRP2		5.34341		chr9	97245084	97310143	PTCH1		9.59204
chr11	68817197	68818697	MYEOV		5.34341		chr17	62804385	63120109	PITPNC1		9.58621
chr12	120839862	120841362	WDR66		5.33628		chr6	151228383	151464716	MTHFD1L		9.58204
chr8	145699272	145700772	GPT		5.33628		chr6	237100	296355	DUSP22		9.57596
chr5	40791329	40792829	TTC33		5.33628		chr17	2443672	2535659	PAFAH1B1		9.57575
chr13	43844977	43846477	SERP2		5.33628		chr6	163755664	163914884	QKI		9.56964
chr2	27199160	27200660	ABHD1		5.32912		chr19	35555167	35740805	ZNF536		9.55842
chr1	32484404	32485904	FAM167B		5.32912		chr1	13903936	14024159	PRDM2		9.558
chr22	23220250	23221750	UPB1		5.32912		chr9	137840153	137938826	CAMSAP1		9.55672
chr19	50271028	50272528	ZNF296		5.32912		chr1	152946536	153109378	KCNN3		9.55182
chr17	71610963	71612463	EXOC7		5.32912		chr12	81605064	82052196	TMTC2		9.54732
chr2	74583451	74584951	LBX2		5.32912		chr8	17545583	17702706	MTUS1		9.54196
chr1	117465434	117466934	TRIM45		5.32193		chr5	124000508	124108704	ZNF608		9.53398
chr3	185912030	185913530	MAGEF1		5.32193		chr4	149219365	149583122	NR3C2		9.53355
chr5	177591909	177593409	AGXT2L2		5.32193		chr10	71231649	71388909	COL13A1		9.529
chr22	35232536	35234036	FOXRED2		5.32193		chr1	15352815	15419560	TMEM51		9.52378
chr4	148620518	148622018	EDNRA		5.3147		chr16	4344543	4406640	CORO7		9.52204
chr2	55349319	55350819	MTIF2		5.3147		chr13	98651163	98836752	UBAC2		9.52182
chr11	72659894	72661394	P2RY6		5.3147		chr15	66658626	66807198	CORO2B		9.51636
chr22	19179622	19181122	KLHL22		5.3147		chr22	27609889	27783475	ZNRF3		9.5157
chr16	30814428	30815928	CTF1		5.3147		chr17	70825751	70913384	GRB2		9.51263
chr7	149669196	149670696	RARRES2		5.30743		chr19	18655424	18754143	CRTC1		9.51241
chr2	240630572	240632072	PRR21		5.30743		chr1	225194560	225241869	CABC1		9.50978
chr1	24521116	24522616	GRHL3		5.30012		chr19	3996215	4017816	ZBTB7A		9.50316
chr5	141010670	141012170	FCHSD1		5.30012		chr8	97575057	97693213	SDC2		9.5025
chr17	1495291	1496791	SCARF1		5.30012		chr8	102767945	103205738	NCALD		9.50029
chr2	230641363	230642863	SLC16A14		5.30012		chr19	1358583	1386682	DAZAP1		9.48762
chr12	99490619	99492119	GAS2L3		5.30012		chr3	153499883	153666259	MBNL1		9.48516
chr6	36462945	36464445	ETV7		5.30012		chr17	1424445	1478880	SLC43A2		9.48359
chr4	3219564	3221064	C4orf44		5.30012		chr9	115678382	115858696	ZNF618		9.47978
chr20	31771297	31772797	PXMP4		5.30012		chr1	43769133	43861930	PTPRF		9.47956
chr4	191097967	191099467	FRG1		5.30012		chr6	12120709	12273218	HIVEP1		9.47933
chr3	121652108	121653608	FSTL1		5.30012		chr19	11170970	11234157	DOCK6		9.47911
chr9	34116271	34117771	DCAF12		5.30012		chr11	34129110	34335378	ABTB2		9.47776
chr1	148868222	148869722	ENSA		5.29278		chr6	143114296	143308031	HIVEP2		9.47618
chr16	57275675	57277175	SLC38A7		5.29278		chr17	54763834	54833877	YPEL2		9.47506
chr7	115636816	115638316	TES		5.29278		chr2	65391488	65513160	SPRED2		9.46964
chr11	32068052	32069552	RCN1		5.29278		chr3	24133648	24511317	THRB		9.46443
chr11	62229863	62232189	BSCL2	GNG3	5.29278		chr12	63290559	63375459	RASSF3		9.46171
chr1	149115310	149116810	ARNT		5.29278		chr3	64054566	64186171	PRICKLE2		9.46148
chr11	6367230	6368730	SMPD1		5.29278		chr21	41461597	41570394	BACE2		9.4608
chr6	32046624	32049011	STK19	DOM3Z	5.2854		chr19	44308259	44361886	PAK4		9.45487
chr21	43902859	43904802	RRP1B	HSF2BP	5.2854		chr21	33936653	34183479	ITSN1	ITSN1	9.45304
chr19	43571778	43573278	SPRED3		5.2854		chr8	42393149	42527296	SLC20A2	C8orf40	9.44593
chr9	116304816	116306316	DFNB31		5.2854		chr1	201862550	201979832	ATP2B4		9.44317
chr7	101714124	101715624	SH2B2		5.2854		chr12	6179815	6217688	CD9		9.44156
chr11	124047949	124049927	SPA17	SIAE	5.2854		chr9	106583104	106730257	ABCA1		9.43671
chr3	49209864	49211364	CCDC36		5.2854		chr10	20145377	20609121	PLXDC2		9.43509
chr2	29190811	29192311	CLIP4		5.2854		chr8	71186820	71478574	NCOA2		9.43463
chr4	15265611	15267111	FBXL5		5.2854		chr13	98243741	98536661	DOCK9		9.4344
chr11	1924077	1925577	MRPL23		5.2854		chr3	172262985	172660891	TNIK		9.43416
chr21	41478536	41480036	PLAC4		5.2854		chr11	10551213	10672111	MRVI1	MRVI1	9.43254
chr7	27108419	27109919	HOXA2		5.2854		chr8	27783668	27906117	SCARA5		9.4265
chr13	76463059	76464559	CLN5		5.27798		chr11	68572925	68614648	TPCN2		9.42113
chr5	74015724	74017224	HEXB		5.27798		chr9	139321168	139437535	EXD3		9.41574
chr7	43763796	43765296	BLVRA		5.27798		chr6	136214526	136558402	PDE7B		9.41457
chr2	240723937	240725437	MYEOV2		5.27798		chr8	6251520	6488548	MCPH1		9.4101
chr6	31189601	31191101	PSORS1C1		5.27798		chr10	21863107	22072560	MLLT10		9.4042
chr3	113286871	113288371	C3orf52		5.27798		chr19	4626243	4674855	DPP9		9.40349
chr8	142500188	142501688	PTP4A3		5.27053		chr2	24869836	24995559	CENPO	ADCY3	9.4023
chr20	39428412	39429912	EMILIN3		5.27053		chr14	104852125	104935529	PACS2		9.40206
chr10	104200790	104202290	C10orf95		5.27053		chr20	47682889	47763828	B4GALT5		9.39922
chr11	66380451	66381951	LRFN4		5.27053		chr11	69602055	69713299	ANO1		9.39779
chr11	85242791	85244291	CCDC83		5.26303		chr5	79443229	79587626	SERINC5		9.39637
chr10	44793836	44795336	C10orf10		5.26303		chr6	155453114	155677318	TIAM2	TFB1M	9.39136
chr8	41466237	41467829	GOLGA7	GOLGA7	5.26303		chr1	181259217	181381350	LAMC1		9.38418
chr17	11840914	11842414	ZNF18		5.26303		chr14	93254396	93324519	PRIMA1		9.37576
chr5	177513067	177514567	NHP2		5.2555		chr8	126173264	126448549	NSMCE2		9.37552
chr1	26104731	26106955	STMN1	STMN1	5.2555		chr17	20843497	20886944	USP22		9.37504
chr3	127595471	127596971	CCDC37		5.2555		chr21	46342460	46377191	COL6A2		9.37093
chr11	8981672	8983172	NRIP3		5.24793		chr15	97923655	98074150	MEF2A		9.36996
chr16	56615782	56617282	MMP15		5.24793		chr19	2051993	2102556	AP3D1		9.36972
chr19	5801985	5803485	FUT3		5.24793		chr3	137538688	137953935	STAG1		9.36899
chr10	106003667	106005167	GSTO1		5.24793		chr3	126167243	126257492	HEG1		9.36657
chr2	203810408	203811908	CYP20A1		5.24793		chr6	161471046	161615097	AGPAT4		9.36535
chr18	42750964	42752464	PIAS2		5.24793		chr14	102128985	102266666	RCOR1		9.3634
chr7	65084236	65085736	GUSB		5.24031		chr7	139175420	139366592	TBXAS1		9.36024
chr17	1891026	1892526	OVCA2		5.24031		chr10	61218526	61336824	CCDC6		9.35118
chr2	128174066	128175566	SFT2D3		5.24031		chr3	72506438	72578464	RYBP		9.34824
chr1	159413438	159414938	B4GALT3		5.24031		chr9	139474225	139564807	PNPLA7		9.34504
chr1	53164535	53166035	SCP2		5.23266		chr19	1892160	1932336	CSNK1G2		9.34232
chr19	8794065	8795565	ZNF558		5.23266		chr4	8418908	8493352	ACOX3		9.34034
chr16	55522248	55523748	HERPUD1		5.23266		chr19	52113772	52200173	GRLF1		9.33861
chr8	98358852	98360352	TSPYL5		5.23266		chr1	243384909	243933051	KIF26B		9.33638
chr16	11783409	11784909	ZC3H7A		5.23266		chr14	74964812	75009155	JDP2		9.33539
chr19	34847166	34848666	PLEKHF1		5.23266		chr16	49139741	49226142	NKD1		9.33514
chr17	46596889	46599581	NME2	NME2	5.23266		chr12	110374400	110521863	ATXN2		9.33266
chr1	16217372	16218872	HSPB7		5.22497		chr9	81376697	81531476	TLE4		9.32942
chr20	29896581	29898081	FOXS1		5.22497		chr20	48560297	48634493	PTPN1		9.32768
chr9	138701232	138702732	AGPAT2		5.22497		chr11	125731305	125789743	ST3GAL4		9.32518
chr1	27924076	27925576	FAM76A		5.22497		chrX	19462003	19815665	SH3KBP1	SH3KBP1	9.32218
chr17	39630555	39632055	ATXN7L3		5.21723		chr2	105343714	105421662	FHL2		9.32193
chr4	3412523	3414023	HGFAC		5.21723		chr10	97061519	97190927	SORBS1		9.32017
chr22	23318535	23320035	C22orf36		5.21723		chr17	382282	564846	VPS53		9.31942
chr6	160140290	160141790	PNLDC1		5.21723		chr7	73341740	73458209	CLIP2		9.31867
chr18	702162	703662	ENOSF1		5.21723		chr15	68127596	68177310	TLE3		9.31565
chr11	61942098	61943598	SCGB1A1		5.21723		chr22	44446341	44619850	ATXN10		9.3149
chr3	158742852	158744352	C3orf55		5.20945		chr16	1696221	1760319	MAPK8IP3		9.31389
chr7	24763664	24765164	DFNA5		5.20945		chr1	64983365	65204775	RAVER2	JAK1	9.31137
chr19	40324993	40326493	FXYD7		5.20945		chr14	62911107	63079832	PPP2R5E		9.30884
chr3	102979718	102981218	FAM55C		5.20945		chr6	17871902	18095778	KIF13A		9.30834
chr1	239869824	239871324	OPN3		5.20945		chr10	114196745	114568493	VTI1A		9.30657
chr2	131202112	131203612	GPR148		5.20163		chr18	44700220	44731079	SMAD7		9.30505
chr20	23566074	23567574	CST3		5.20163		chr1	223741156	223907468	ENAH		9.29411
chr10	95506555	95508055	LGI1		5.20163		chr16	415668	512481	RAB11FIP3		9.2936
chr19	48815354	48816854	ZNF428		5.20163		chr8	604199	671226	ERICH1		9.29002
chr1	150002164	150003664	MRPL9		5.20163		chr1	43945804	44169418	ST3GAL3		9.28899
chr22	30356310	30357810	PISD		5.20163		chr7	129260230	129380025	UBE2H		9.28771
chr3	3142599	3144099	TRNT1		5.20163		chr1	27604712	27689256	WASF2		9.28515
chr16	83095289	83096789	KIAA1609		5.20163		chr17	4683302	4747148	MINK1	CHRNE	9.28463
chr6	32914025	32915525	TAP2		5.19377		chr3	49371582	49424530	RHOA		9.27948
chr2	106047544	106049044	C2orf40		5.19377		chr16	83618910	83685329	KIAA0513		9.27819
chr16	29817581	29820147	SEZ6L2	ASPHD1	5.19377		chr19	3457294	3487755	FZR1		9.27405
chr19	45028394	45029894	FBL		5.19377		chr9	27315206	27519850	MOBKL2B		9.2712
chr19	53649577	53651077	KCNJ14		5.19377		chr15	56511466	56648365	LIPC		9.26835
chr2	197770507	197772007	ANKRD44		5.19377		chr2	65136998	65210939	CEP68	RAB1A	9.26809
chr22	45037383	45038883	PKDREJ		5.18587		chr4	2815381	2901587	ADD1		9.26705
chr17	4840999	4842629	KIF1C	INCA1	5.18587		chr15	66381095	66511546	ITGA11		9.26627
chr12	14611558	14613058	PLBD1		5.18587		chr12	27568311	27739763	PPFIBP1		9.2647
chr17	4966621	4968121	ZNF232		5.18587		chr20	61846321	61907300	ZBTB46		9.26314
chr4	9631712	9633212	SLC2A9		5.18587		chr20	45719556	45848215	SULF2		9.26236
chr19	45663065	45665465	BLVRB	SPTBN4	5.18587		chr6	7672009	7856040	BMP6	TXNDC5	9.25948
chr1	242072676	242074176	AKT3		5.18587		chr12	110328134	110373809	SH2B3		9.25948
chr14	30412491	30413991	COCH		5.18587		chr9	94099460	94472368	NOL8	IPPK	9.25739
chr9	5439558	5441058	CD274		5.18587		chr19	10932597	11033958	SMARCA4		9.25424
chr16	29891722	29893222	TAOK2		5.18587		chr4	185063502	185175869	STOX2		9.25372
chr15	64580210	64583302	SNORD18C	SNORD16	5.18587		chrX	1482031	1531844	ASMTL		9.25345
chr15	39623256	39624756	RPAP1		5.18587		chr4	57539865	57671296	POLR2B	IGFBP7	9.25214
chr3	51963369	51964869	GPR62		5.17792		chr15	76074381	76157049	TBC1D2B		9.25004
chr1	6536745	6538520	NOL9	TAS1R1	5.17792		chr11	64376783	64402767	EHD1		9.24026
chr12	48651886	48653386	AQP6		5.17792		chr6	39868770	40003433	DAAM2	MOCS1	9.23947
chr1	107399789	107401289	PRMT6		5.17792		chr17	34279637	34331548	LASP1		9.23628
chr22	40799200	40800700	FAM109B		5.17792		chr3	46938224	46993274	CCDC12		9.23309
chr1	9806637	9808137	CLSTN1		5.17792		chr14	74034638	74148787	LTBP2		9.23095
chr7	127457738	127459238	LRRC4		5.17792		chr2	100803044	100979719	NPAS2		9.22962
chr11	93915664	93917164	FUT4		5.17792		chr1	153571675	153798948	ASH1L		9.22507
chr17	7995978	7997478	PER1		5.17792		chr6	34363974	34468419	NUDT3		9.224
chr1	227710211	227711711	NUP133		5.16993		chr2	121811823	122123522	CLASP1		9.2232
chr16	4321225	4322725	GLIS2		5.16993		chr3	197074632	197120277	TNK2	TNK2	9.21621
chr8	96214213	96215713	PLEKHF2		5.16993		chr1	16046945	16139537	SPEN		9.21405
chr19	56278814	56280314	KLK14		5.16993		chr19	3045407	3072454	GNA11		9.2127
chr12	50871551	50873051	KRT80		5.16189		chr19	61290543	61324461	ZNF787		9.21108
chr1	177260696	177262196	FAM20B		5.16189		chr8	116489899	116750402	TRPS1		9.21054
chr6	43256899	43258399	CUL9		5.16189		chr6	128331617	128883512	PTPRK		9.20376
chr10	96151175	96152675	TBC1D12		5.16189		chr11	127833865	127897415	ETS1		9.20103
chr17	70638972	70640472	NT5C		5.16189		chr18	58533713	58798646	PHLPP1		9.19858
chr10	73518296	73519796	SPOCK2		5.15381		chr7	6380650	6410123	RAC1		9.19858
chr14	93645831	93647331	IFI27		5.15381		chr9	20334967	20612514	MLLT3		9.19558
chr5	16669618	16671118	FAM134B		5.15381		chr2	207653773	207738859	KLF7		9.19448
chr4	128921902	128923402	HSPA4L		5.15381		chr3	124268545	124363643	PDIA5		9.19394
chr5	150264084	150265584	ZNF300		5.15381		chr1	212597633	212791265	PTPN14		9.19065
chr7	106088327	106089827	FLJ36031		5.14568		chr9	130684211	130720138	LRRC8A		9.18928
chr20	5539172	5540672	GPCPD1		5.14568		chr5	112385694	112852426	MCC		9.18845
chr17	78285740	78287240	FN3K		5.14568		chr22	45458970	45512816	CERK		9.18543
chr1	1840100	1841600	TMEM52		5.14568		chr16	85920444	85974895	FBXO31		9.1846
chr11	616673	618173	SCT		5.14568		chr6	169357799	169396062	THBS2		9.1846
chr6	43129161	43130661	CUL7		5.14568		chr1	59535212	60000990	FGGY		9.18432
chr6	43304689	43306189	C6orf108		5.14568		chr9	95248602	95368218	FAM120AOS	FAM120A	9.18267
chr20	2999265	3000765	OXT		5.14568		chr11	119014017	119104645	PVRL1		9.18074
chr19	45997020	45998520	EGLN2		5.14568		chr9	114552954	114677088	SNX30		9.17714
chr4	90251990	90253490	TIGD2		5.14568		chr3	37878672	38000964	CTDSPL		9.1752
chr18	31805585	31807085	C18orf21		5.1375		chr12	112143642	112220770	TPCN1		9.17326
chr2	219404256	219405756	PRKAG3		5.1375		chr20	30494522	30534949	C20orf112		9.17243
chr2	232102926	232104426	NMUR1		5.1375		chr16	83156704	83209170	COTL1		9.17159
chr11	111542304	111543804	TEX12		5.1375		chr14	103165277	103222321	KLC1		9.17132
chr5	137252023	137253523	PKD2L2		5.1375		chr8	70541412	70735701	SULF1		9.16993
chr14	54587114	54588614	MAPK1IP1L		5.1375		chr20	51022283	51537372	TSHZ2		9.16714
chr19	53840763	53842263	CA11		5.1375		chr1	204924911	204974249	MAPKAPK2		9.16435
chr19	62433188	62434739	AURKC	AURKC	5.1375		chr10	32597864	32676119	EPC1		9.16323
chr1	27061219	27062719	SFN		5.12928		chr11	19691456	20099723	NAV2		9.15903
chr11	62135788	62137813	ROM1	EML3	5.12928		chr5	56505531	56595169	GPBP1		9.15875
chr8	42128620	42130120	AP3M2		5.12928		chr12	119132632	119187946	PXN		9.1565
chr19	1905048	1906548	C19orf34		5.12928		chr20	31541588	31701498	CBFA2T2		9.15285
chr6	44075314	44076814	C6orf223		5.12928		chr7	70235724	70816520	WBSCR17		9.15257
chr6	112480970	112482563	WISP3	WISP3	5.12928		chr3	101019367	101380166	C3orf26		9.15059
chr19	7486003	7487503	ZNF358		5.12928		chr9	77695379	77998158	PCSK5		9.15003
chr17	35424213	35425713	CSF3		5.12102		chr3	126284169	126414299	SLC12A8		9.14975
chr12	109611500	109613000	HVCN1		5.12102		chr19	8415802	8459996	HNRNPM		9.14664
chr19	19486969	19488518	TSSK6	NDUFA13	5.12102		chr16	11549082	11587730	LITAF		9.14579
chr11	64634916	64636416	TM7SF2		5.12102		chr1	244796261	244898506	CNST		9.13785
chr10	71599791	71601291	SAR1A		5.12102		chr16	24838212	24934176	ARHGAP17		9.13642
chr2	218789118	218790864	ARPC2	ARPC2	5.12102		chr21	46094302	46186796	PCBP3		9.13357
chr17	26175404	26176904	CRLF3		5.12102		chr22	20443946	20551970	MAPK1		9.13186
chr9	100598115	100599615	ANKS6		5.1127		chr9	112675874	112840186	LPAR1		9.12928
chr19	51829279	51830779	GNG8		5.1127		chrX	44617366	44856789	KDM6A		9.129
chr19	17238231	17239731	C19orf62		5.1127		chr6	1569039	2190845	GMDS		9.129
chr3	130479373	130481006	C3orf37	C3orf37	5.1127		chr19	3958748	3989067	PIAS4		9.12842
chr10	12210645	12212145	SEC61A2		5.1127		chr2	231285800	231394033	CAB39		9.12699
chr4	76774245	76775745	CDKL2		5.1127		chr12	131000460	131130958	EP400		9.12412
chr11	113250966	113252466	USP28		5.1127		chr11	75203859	75532930	UVRAG		9.12153
chr6	32251377	32252877	AGPAT1		5.1127		chr19	1560292	1603326	TCF3		9.12009
chr2	238164008	238165508	RAB17		5.10434		chr16	27232751	27283600	IL4R		9.11981
chr3	198240583	198242083	MFI2		5.10434		chr2	108877358	108972260	EDAR		9.11779
chr15	39973067	39974567	SPTBN5		5.10434		chr6	20208913	20320649	MBOAT1		9.11663
chr20	335708	337208	RBCK1		5.10434		chr19	45428063	45483105	AKT2		9.11258
chr2	37424256	37425756	QPCT		5.10434		chr12	439803	541319	B4GALNT3		9.11085
chr7	94373884	94375384	PPP1R9A		5.10434		chr9	494702	736103	KANK1		9.11056
chr12	109423387	109425299	RAD9B	VPS29	5.10434		chr1	1466915	1500125	SSU72		9.11027
chr12	50912220	50913720	KRT7		5.10434		chr22	26474264	26527486	MN1		9.10794
chr6	31796989	31799639	LY6G6C	C6orf25	5.10434		chr1	36462603	36543544	THRAP3		9.10504
chr7	23537681	23539181	TRA2A		5.10434		chr5	34692189	34868473	RAI14		9.10474
chr2	238138955	238140455	PRLH		5.10434		chr20	33026866	33144279	MYH7B	TRPC4AP	9.10329
chr10	73644811	73646700	C10orf104	ASCC1	5.09592		chr12	92595281	92768662	CRADD		9.1027
chr4	10067630	10069130	ZNF518B		5.09592		chr7	105187871	105304267	ATXN7L1		9.10212
chr1	117011337	117012837	IGSF3		5.09592		chr20	61760090	61809799	RTEL1	ARFRP1	9.10095
chr6	170413082	170414582	LOC154449		5.09592		chr19	45799116	45827565	LTBP4		9.10008
chr16	65753788	65755288	HSF4		5.09592		chr4	77575276	77923427	SHROOM3		9.09891
chr19	40631456	40632956	FFAR2		5.09592		chr21	34810653	34909252	RCAN1		9.09628
chr7	142768795	142770962	FAM131B	FAM131B	5.08746		chr4	144477432	144615167	GAB1		9.09569
chr11	821951	823451	CD151		5.08746		chr10	95056175	95232064	MYOF		9.08658
chr6	36317922	36319422	PNPLA1		5.08746		chr11	128069022	128188372	FLI1		9.0854
chr19	50834009	50835509	EML2		5.08746		chr14	99601503	99680326	EVL		9.08451
chr14	22495691	22497191	HAUS4		5.08746		chr10	104493716	104566011	C10orf26		9.08363
chr19	11549053	11550553	ACP5		5.08746		chr2	205118760	206188782	PARD3B		9.08215
chr3	129668281	129669781	DNAJB8		5.08746		chr22	45135394	45311731	CELSR1		9.08215
chr17	3695789	3697289	C17orf85		5.07895		chr10	33506424	33663839	NRP1		9.08185
chr3	42701014	42702514	KBTBD5		5.07895		chr10	75427877	75549920	VCL		9.08008
chr1	52839630	52841130	GPX7		5.07895		chr17	77652634	77763978	CCDC57		9.07948
chr16	11743649	11745149	TXNDC11		5.07895		chr13	26540437	26644029	USP12		9.078
chr14	104718205	104719705	NUDT14		5.07895		chr21	42792810	42874619	SLC37A1		9.07771
chr10	88717167	88718667	C10orf116		5.07895		chr1	229829183	230243641	DISC1	DISC1	9.07503
chr5	127011611	127013111	CTXN3		5.07895		chr3	137350449	137397378	MSL2		9.07087
chr5	141467507	141469007	NDFIP1		5.07895		chr12	107563015	107649424	CORO1C		9.06758
chr15	61675648	61677148	FBXL22		5.07895		chr10	72102564	72192201	ADAMTS14		9.06639
chr6	31805518	31807018	DDAH2		5.07895		chr10	98582701	98714188	LCOR		9.06609
chr1	884042	886329	NOC2L	KLHL17	5.07039		chr12	93066629	93223356	PLXNC1		9.0619
chr15	76720142	76721642	CHRNB4		5.07039		chr18	28101474	28304445	FAM59A		9.0601
chr10	124703409	124704909	C10orf88		5.07039		chr2	200879229	201055231	SPATS2L		9.05859
chr9	122678927	122680427	PHF19		5.07039		chr18	75540788	75615495	CTDP1		9.05799
chr15	66308634	66310134	CLN6		5.07039		chr5	14757908	14924887	ANKH		9.05739
chr3	139809231	139811108	FAIM	FAIM	5.06178		chr16	15435825	15589616	C16orf45		9.05649
chr19	589925	591425	FGF22		5.06178		chr22	36422940	36502508	TRIOBP		9.05619
chr10	99485869	99487369	ZFYVE27		5.06178		chr3	196959310	197023545	MUC4		9.05558
chr9	33066214	33067714	SMU1		5.06178		chr21	32167498	32298248	HUNK		9.05528
chr17	7433712	7435212	SOX15		5.06178		chr4	2241122	2390167	ZFYVE28		9.05257
chr19	45545171	45547133	PLD3	C19orf47	5.06178		chr11	9756789	10272330	SBF2		9.04955
chr17	18102280	18105072	FLII	SMCR7	5.06178		chr7	73709965	73812958	GTF2I		9.04591
chr22	34125115	34126615	MCM5		5.06178		chr1	56733020	56817845	PPAP2B		9.045
chr6	32184629	32186129	TNXB		5.05311		chr11	77603984	77806516	GAB2	GAB2	9.04439
chr1	207914292	207915792	G0S2		5.05311		chr20	45564063	45719021	NCOA3		9.04227
chr1	199258951	199260451	KIF21B		5.05311		chr15	87432384	87546595	ABHD2		9.04014
chr1	54391531	54393031	CDCP2		5.05311		chr1	64709063	64931329	CACHD1		9.03434
chr22	37213981	37215481	DDX17		5.05311		chrX	152940457	153016382	MECP2		9.03434
chr4	99282914	99284414	C4orf37		5.05311		chr8	103334744	103493671	UBR5		9.03189
chr9	138865639	138867139	MAMDC4		5.05311		chr1	234205754	234295104	NID1		9.03159
chr14	67210855	67212355	VTI1B		5.05311		chr17	1784720	1874928	RTN4RL1		9.02944
chr6	132763857	132765357	MOXD1		5.05311		chr2	11239228	11402162	ROCK2		9.02852
chr6	4948770	4950270	RPP40		5.05311		chr12	49185034	49428717	DIP2B		9.02668
chr21	34668618	34670118	FAM165B		5.05311		chr2	47863724	47986318	MSH6	FBXO11	9.02483
chr2	231967578	231969078	B3GNT7		5.05311		chr16	27143815	27187614	NSMCE1		9.02083
chr17	4794130	4795630	ENO3		5.05311		chr20	48131067	48203742	UBE2V1	TMEM189-UBE2V1	9.01835
chr11	65119543	65121043	KCNK7		5.05311		chr11	72073762	72141082	ARAP1		9.01619
chr1	24310752	24312252	MYOM3		5.04439		chr2	96790365	96841355	CNNM4		9.01557
chr12	46452233	46453733	SLC48A1		5.04439		chr7	104441872	104541768	MLL5		9.01371
chr3	151012164	151013664	RNF13		5.04439		chr17	70964258	71023222	KIAA0195	CASKIN2	9.0134
chr9	34617511	34619011	ARID3C		5.04439		chr12	109203414	109273280	ATP2A2		9.00998
chr20	49851955	49853455	SALL4		5.04439		chr7	73080362	73122172	ELN		9.00905
chr16	56077386	56078886	DOK4		5.04439		chr20	60989013	61039719	DIDO1		9.00625
chr17	75775193	75776693	CARD14		5.04439		chr10	28862429	28949927	WAC		8.99875
chr10	70846180	70847680	TACR2		5.04439		chr20	10566331	10602694	JAG1		8.99812
chr6	144512346	144513846	STX11		5.04439		chr7	75001344	75206215	HIP1		8.99561
chr20	24396834	24398334	TMEM90B		5.03562		chr7	148026865	148129135	CUL1		8.99467
chr4	956844	958344	DGKQ		5.03562		chr19	14119550	14177997	LPHN1		8.99341
chr2	96723920	96725420	FER1L5		5.03562		chr17	37718868	37793931	STAT3		8.99089
chr2	220199535	220201035	SLC4A3		5.03562		chr14	99912585	100066391	WDR25		8.98932
chr16	65169851	65171351	CMTM2		5.03562		chr7	1536893	1562592	MAFK	TMEM184A	8.98837
chr17	7772978	7774478	KCNAB3		5.03562		chr19	52908412	52938203	EHD2		8.98711
chr14	72461792	72463292	DCAF4		5.03562		chr2	238060616	238128700	MLPH		8.98711
chr15	73073953	73075453	SCAMP5		5.03562		chr10	16905970	17211822	CUBN		8.98584
chr16	65984422	65985922	TPPP3		5.03562		chr6	136919879	137155349	MAP3K5		8.98521
chr5	95007338	95008838	RFESD		5.03562		chr1	6084439	6162770	CHD5		8.98394
chr14	50407627	50409127	ABHD12B		5.03562		chr15	78774706	78835017	FAM108C1		8.97792
chr15	49817112	49818612	LYSMD2		5.03562		chr3	129927668	130016331	RAB7A		8.9776
chr1	11636500	11638326	FBXO44	FBXO2	5.0268		chr2	85051741	85140106	KCMF1		8.97601
chr11	66116265	66118130	CCS	CCDC87	5.0268		chr3	121023493	121295954	GSK3B		8.97537
chr12	3732127	3733627	EFCAB4B		5.0268		chr4	170251981	170428824	SH3RF1		8.97505
chr10	100985122	100986622	HPSE2		5.0268		chr6	158877455	158976455	TMEM181		8.97282
chr15	64435608	64437108	TIPIN		5.0268		chr16	83565567	83602642	ZDHHC7		8.97218
chr9	129740084	129741584	DPM2		5.0268		chr17	78208232	78249887	RAB40B		8.96931
chr1	145711608	145713108	GJA5		5.0268		chrX	39795442	39841663	BCOR		8.96771
chr7	26157371	26158871	NFE2L3		5.0268		chr2	168518775	168812351	STK39		8.96739
chr7	38637045	38638545	AMPH		5.0268		chr12	121001142	121194920	MLXIP		8.96707
chr2	160362512	160364012	CD302		5.0268		chr20	32414722	32562858	ITCH		8.9645
chr9	34642931	34644431	IL11RA		5.0268		chr15	58426641	58477477	ANXA2		8.96418
chr9	122644527	122646027	PSMD5		5.0268		chr13	113287056	113343787	TFDP1		8.95742
chr16	54069581	54071081	MMP2		5.01792		chr9	18464103	18900947	ADAMTSL1		8.95646
chr2	27456597	27458097	ZNF513		5.01792		chr3	193997300	194118644	C3orf59		8.95549
chr13	23780715	23782215	C1QTNF9		5.01792		chr17	24424653	24531533	MYO18A		8.95452
chr12	111899656	111901156	OAS2		5.01792		chr17	3773917	3814485	ATP2A3		8.95387
chr1	41216593	41218093	CTPS		5.01792		chr15	62578671	62765319	ZNF609		8.95258
chr1	155051165	155052665	NTRK1		5.01792		chr12	4253162	4284782	CCND2		8.95258
chr9	37742801	37744301	RG9MTD3		5.01792		chr14	104746669	104838374	BRF1		8.95226
chr11	56704796	56706296	LRRC55		5.00899		chr6	119540965	119712625	MAN1A1		8.95226
chr11	107873869	107875369	KDELC2		5.00899		chr1	12149646	12191864	TNFRSF1B		8.95161
chr20	61638651	61640151	PTK6		5.00899		chr5	158055500	158459366	EBF1		8.95128
chr11	77468413	77469913	NDUFC2		5.00899		chr2	3362452	3462349	TTC15		8.95064
chr14	21048797	21050297	METTL3		5.00899		chr6	5206582	5716815	FARS2		8.95031
chr5	96318911	96320411	LNPEP		5.00899		chr8	93040327	93176619	RUNX1T1	RUNX1T1	8.94772
chr9	139040736	139042236	C9orf139		5.00899		chr5	9088137	9599233	SEMA5A		8.94479
chr19	2817332	2818832	ZNF556		5.00899		chr9	78416111	78710823	PRUNE2		8.94382
chr19	56918533	56920033	HAS1		5.00899		chr14	102921453	103039919	MARK3		8.94186
chr12	6362617	6364117	LTBR		5		chr8	12985242	13035180	DLC1		8.94186
chr2	190915440	190916940	INPP1		5		chr22	22996785	23143707	CYTSA		8.9386
chr2	176688737	176690237	HOXD10		5		chr19	51914607	51953672	STRN4	FKRP	8.9386
chr1	85515671	85517171	BCL10		5		chr19	2022034	2047269	MOBKL2A		8.93795
chr12	111859631	111861131	OAS3		5		chr10	24912543	25052603	ARHGAP21		8.93664
chr3	180459873	180461373	KCNMB3		5		chr4	833064	916174	GAK		8.93566
chr1	27432593	27434093	WDTC1		4.99095		chr16	73038828	73198543	GLG1		8.93369
chr1	27581892	27583392	CD164L2		4.99095		chr7	2638128	2670962	TTYH3		8.93336
chr17	19376758	19378258	SLC47A1		4.99095		chr2	55052830	55129830	RTN4	RTN4	8.93238
chr10	106102511	106104011	CCDC147		4.99095		chr10	134060691	134081348	PWWP2B		8.93205
chr3	162305354	162306854	B3GALNT1		4.99095		chr20	39464583	39680547	CHD6		8.93172
chr11	6474101	6475601	DNHD1		4.99095		chr22	19191885	19271919	MED15		8.93074
chr11	793964	796245	LRDD	LRDD	4.99095		chr10	104253753	104383199	SUFU		8.9258
chr17	74541066	74542566	C1QTNF1		4.99095		chr4	186368277	186537146	SNX25	LRP2BP	8.92085
chr16	65917247	65918747	LRRC36		4.99095		chr7	732863	792642	HEATR2		8.91787
chr11	104344035	104345535	CASP4		4.99095		chr18	75763408	75812641	PQLC1		8.91721
chr5	143170918	143172418	HMHB1		4.99095		chr15	91387640	91433447	RGMA		8.91654
chr11	86188138	86189638	PRSS23		4.99095		chr5	131774571	131825958	C5orf56		8.91488
chr19	6481009	6482509	TNFSF9		4.99095		chr7	75794043	75826278	YWHAG		8.91023
chr4	140420442	140421942	C4orf49		4.98185		chr5	32160580	32210182	GOLPH3		8.90288
chr19	16104837	16106337	HSH2D		4.98185		chr8	98950486	99118122	MATN2		8.89986
chr1	154837394	154838894	GPATCH4		4.98185		chr8	28259020	28299896	ZNF395		8.89785
chr19	57202770	57204270	ZNF615		4.98185		chr2	225043112	225158354	CUL3		8.89616
chr6	43585902	43587402	C6orf154		4.98185		chr9	133725319	133945074	MED27		8.89145
chr3	188491946	188493446	MASP1		4.98185		chr14	30432755	30624759	STRN3	AP4S1	8.89145
chr4	104159825	104161325	NHEDC1		4.98185		chr17	35718971	35767420	RARA		8.89145
chr7	32962529	32964029	FKBP9		4.98185		chr4	154345047	154479924	TRIM2		8.88976
chr14	23007737	23009237	NGDN		4.98185		chr6	112535826	112682521	LAMA4		8.88942
chr16	2710053	2711553	PRSS27		4.98185		chr16	277440	342465	AXIN1		8.88502
chr5	56239843	56241343	C5orf35		4.98185		chr9	129742681	129782316	FAM102A		8.88366
chr2	218832982	218834482	GPBAR1		4.98185		chr8	11737442	11763055	CTSB		8.8823
chr20	32923822	32925322	GGT7		4.97269		chr17	17687546	17816509	TOM1L2		8.8806
chr12	47974175	47975675	PRPH		4.97269		chr20	60246974	60304664	OSBPL2		8.8789
chr6	30959305	30960805	DDR1		4.97269		chr7	150794030	150847943	RHEB		8.87822
chr5	131620249	131621749	PDLIM4		4.97269		chr17	40696270	40750197	MAP3K14		8.87549
chr11	122257682	122259182	C11orf63		4.97269		chr17	17349601	17435719	PEMT	PEMT	8.87481
chr13	31786616	31788116	BRCA2		4.97269		chr12	120635040	120715977	TMEM120B	RHOF	8.87447
chr9	129868920	129870799	NAIF1	SLC25A25	4.97269		chr10	101625323	101759666	DNMBP		8.87208
chr15	89227691	89229191	FES		4.97269		chr1	202308868	202363494	SOX13		8.87173
chr1	44212188	44213688	ATP6V0B		4.97269		chr15	34970523	35180792	MEIS2		8.86419
chr11	605228	606999	IRF7	IRF7	4.97269		chr9	135518506	135594898	SARDH		8.86005
chr3	161649820	161651320	TRIM59		4.97269		chr20	31862770	31905834	CHMP4B		8.85936
chr6	143874056	143875556	FUCA2		4.97269		chr11	634224	694129	DEAF1	TMEM80	8.85833
chr1	26057935	26059435	C1orf135		4.97269		chr5	130627600	130758281	CDC42SE2		8.85487
chr19	17376884	17378384	BST2		4.97269		chr17	58058493	58124684	MRC2		8.85452
chr10	73784413	73785913	DNAJB12		4.97269		chr22	40195074	40270425	ACO2	POLR3H	8.85244
chr2	138437277	138438777	HNMT		4.97269		chr8	25098203	25326536	DOCK5		8.85105
chr5	176913644	176915144	FAM193B		4.96347		chr17	12509931	12611376	MYOCD		8.85071
chr9	138990776	138992276	PTGDS		4.96347		chr19	16546717	16600015	MED26		8.85036
chr20	3723400	3724900	CDC25B		4.96347		chr14	72811670	72995039	NUMB		8.85001
chr5	1647146	1648646	SDHAP3		4.96347		chr22	34464728	34566576	RBM9		8.84967
chr16	66432713	66434213	THAP11		4.96347		chr6	10629553	10737587	GCNT2		8.84967
chr1	24024036	24025536	HMGCL		4.96347		chr19	748391	763327	PTBP1		8.84897
chr14	22596087	22597587	CDH24		4.96347		chr19	10843252	10900357	CARM1	YIPF2	8.84862
chr19	47039848	47041348	LYPD4		4.9542		chr22	28609157	28756857	MTMR3		8.84758
chr1	17318035	17319535	PADI2		4.9542		chr4	25930429	26042376	RBPJ		8.84758
chr22	34978062	34979562	APOL1		4.9542		chr9	135885271	135922962	BRD3		8.84619
chr8	110442881	110444381	PKHD1L1		4.9542		chr1	2242555	2312853	MORN1		8.84549
chr12	55167948	55169448	GLS2		4.9542		chr19	15209300	15252262	BRD4		8.84095
chr17	19591838	19593338	ALDH3A1		4.9542		chr4	120029443	120201850	SYNPO2		8.83955
chr16	30903019	30904519	HSD3B7		4.9542		chr21	45093940	45118169	PTTG1IP		8.83955
chr11	63195159	63196659	ATL3		4.9542		chr11	1002823	1026706	MUC6		8.83955
chr11	297106	298606	IFITM2		4.9542		chr21	44256633	44350860	TRAPPC10		8.8378
chr2	102168864	102170364	IL1RL2		4.9542		chr6	111726926	111911107	REV3L		8.8357
chr11	111287183	111289169	CRYAB	HSPB2	4.9542		chr16	87407642	87450875	GALNS		8.83465
chr17	7401332	7402832	TNFSF13		4.9542		chr7	142788481	142816107	ZYX	EPHA1	8.83394
chr5	177986160	177987660	CLK4		4.94486		chr4	102163609	102487651	PPP3CA		8.83289
chr19	56563569	56565069	CLDND2		4.94486		chr14	52393739	52487565	FERMT2		8.83184
chr16	29879851	29881351	TMEM219		4.94486		chr9	130354686	130458950	SPTAN1	WDR34	8.83078
chr14	23849916	23852652	CIDEB	LTB4R	4.94486		chr1	233396832	233558155	ARID4B		8.82937
chr19	61570279	61571779	ZNF542		4.94486		chr21	15255426	15358997	NRIP1		8.82796
chr7	93860808	93862308	COL1A2		4.94486		chr9	2005341	2183623	SMARCA2		8.82407
chr7	99918485	99919985	C7orf51		4.94486		chr7	1440520	1465635	MICALL2		8.82407
chr1	31618010	31619510	FABP3		4.94486		chr2	26110232	26213826	RAB10		8.82124
chr9	117954891	117956391	PAPPA		4.94486		chr12	19173914	19420598	PLEKHA5		8.82089
chr1	108536386	108537886	SLC25A24		4.94486		chr1	226336983	226353536	ARF1		8.81947
chr9	122728494	122729994	TRAF1		4.94486		chr15	39978932	40052047	EHD4		8.81876
chr16	31013277	31014777	VKORC1		4.94486		chr4	95592060	95808399	PDLIM5		8.81592
chr1	196010746	196012246	DENND1B		4.94486		chr19	54961991	55008379	AP2A1	FUZ	8.81342
chr16	2330248	2331748	ABCA3		4.94486		chr12	122521861	122584218	RILPL1		8.812
chr20	61797464	61798964	TNFRSF6B		4.94486		chr17	68791357	68819738	CDC42EP4		8.80914
chr19	11208816	11210316	LOC55908		4.94486		chr1	850983	884542	SAMD11	NOC2L	8.80879
chr1	226403175	226404675	GJC2		4.94486		chr4	3046205	3215485	HTT		8.80771
chr3	52206183	52207683	ALAS1		4.94486		chr15	88529155	88573896	SEMA4B		8.80735
chr7	99612426	99613973	GPC2	STAG3	4.94486		chr20	18516555	18692560	DTD1		8.80521
chr19	45016181	45017681	DYRK1B		4.93546		chr20	32045392	32131728	RALY		8.80413
chr17	6839107	6840607	ALOX12		4.93546		chr1	26895108	26981188	ARID1A		8.80413
chr20	57940104	57941604	SYCP2		4.93546		chr12	78691474	78853109	PPP1R12A		8.80305
chr14	49224185	49225685	POLE2		4.93546		chr2	241023787	241056168	GPC1		8.8009
chr8	144837609	144839109	ZNF707		4.93546		chr17	3854487	3993002	ZZEF1		8.79478
chr19	18245819	18247319	KIAA1683		4.93546		chr19	54352863	54406905	TRPM4		8.79297
chr22	37765618	37767118	APOBEC3F		4.93546		chr20	30409807	30490782	ASXL1		8.79261
chr9	135028622	135030122	GBGT1		4.93546		chr5	6767717	6810161	PAPD7		8.78827
chr12	38785428	38786928	SLC2A13		4.93546		chr17	72183403	72218651	MXRA7		8.78391
chr14	23710073	23711573	REC8		4.93546		chr7	151462942	151764023	MLL3		8.78209
chr1	62673562	62675470	USP1	USP1	4.93546		chr1	94230981	94359293	ABCA4		8.78136
chr1	151854914	151856414	S100A14		4.93546		chr9	33100638	33157356	B4GALT1		8.781
chr10	61570252	61571752	ANK3		4.926		chr3	114414064	114488995	BOC		8.78027
chr19	19589939	19591439	PBX4		4.926		chr4	6835359	6936800	KIAA0232		8.77954
chr1	20831534	20833034	PINK1		4.926		chr17	77134356	77214543	NPLOC4		8.77808
chr14	102045381	102046881	ANKRD9		4.926		chr6	144040794	144194015	PHACTR2		8.77515
chr19	47261297	47262797	GRIK5		4.926		chr11	46914826	47154995	C11orf49	ARFGAP2	8.77479
chr14	52327636	52329136	GNPNAT1		4.926		chr2	158301204	158439869	ACVR1		8.77296
chr3	101535251	101536751	NIT2		4.926		chr17	2266097	2361950	METT10D		8.77076
chr11	56950599	56952170	SLC43A3	SLC43A3	4.926		chr7	77163678	77247056	RSBN1L		8.76892
chr14	44791855	44793355	C14orf106		4.926		chr5	115807149	115938450	SEMA6A		8.76745
chr5	137715183	137716683	KDM3B		4.91648		chr10	105243724	105342298	NEURL		8.76634
chr6	8380293	8381793	SLC35B3		4.91648		chr1	226462483	226615574	OBSCN		8.76598
chr2	202191650	202193150	ALS2CR11		4.91648		chr8	61592112	61696183	RAB2A		8.76598
chr6	91062783	91064283	BACH2		4.91648		chr6	41622141	41678100	FOXP4		8.76524
chr17	25729109	25730609	CPD		4.91648		chr2	20681044	20714345	HS1BP3		8.7634
chr12	70518753	70520253	TBC1D15		4.91648		chr14	58725151	58906224	DAAM1		8.76266
chr20	3748202	3749702	C20orf29		4.91648		chr16	24648549	24745048	TNRC6A		8.76081
chr3	50315508	50317008	HYAL1		4.91648		chr17	4013413	4114023	ANKFY1		8.75711
chr6	117909512	117911012	DCBLD1		4.91648		chr6	33697138	33772326	ITPR3		8.75674
chr5	131919528	131921028	RAD50		4.91648		chr12	12160227	12311078	LRP6		8.75637
chr10	120852600	120854100	FAM45A		4.91648		chr11	65594399	65768789	PACS1		8.75563
chr15	42814851	42816351	TRIM69		4.91648		chr19	7365998	7443370	ARHGEF18		8.75563
chr13	36577301	36578801	CSNK1A1L		4.90689		chr2	237944999	237987589	COL6A3		8.75489
chr2	113057506	113059006	CHCHD5		4.90689		chrX	17303463	17664034	NHS		8.74819
chr1	28113323	28114823	RPA2		4.90689		chr5	138310308	138561964	SIL1		8.74558
chr13	30377311	30378811	C13orf33		4.90689		chr1	945365	981355	AGRN		8.74259
chr6	10854980	10856480	TMEM14B		4.90689		chr9	99303741	99475850	TMOD1	NCBP1	8.74034
chr12	48846864	48848364	LASS5		4.90689		chr20	62041631	62058212	UCKL1		8.73959
chr5	114907990	114909490	FEM1C		4.89724		chr20	24934872	24987616	ACSS1		8.73847
chr9	37474944	37476444	POLR1E		4.89724		chr6	32114060	32185129	CYP21A2	TNXB	8.73697
chr3	130598381	130599881	SNORA7B		4.89724		chr17	71897207	71960883	UBE2O		8.73697
chr11	65424073	65425573	FOSL1		4.89724		chr16	87687754	87749670	ACSF3		8.73621
chr8	8896723	8898223	ERI1		4.89724		chr13	110091757	110156481	CARS2		8.73471
chr15	38012638	38014138	EIF2AK4		4.89724		chr8	42247985	42309122	IKBKB		8.73207
chr22	22439641	22441141	CHCHD10		4.89724		chr22	39818559	39906027	EP300		8.73094
chr3	49030521	49034471	DALRD3	DALRD3	4.89724		chr4	6322477	6355892	WFS1		8.72868
chr16	54099413	54100913	LPCAT2		4.89724		chr15	62991153	63038094	ANKDD1A		8.72716
chr22	18308262	18310359	COMT	TXNRD2	4.89724		chr1	1560962	1645651	CDK11B	CDK11A	8.72565
chr17	54996667	54998167	DHX40		4.89724		chr19	13767273	13804044	ZSWIM4		8.72451
chr19	56582522	56584022	LIM2		4.89724		chr1	10193350	10364248	KIF1B		8.723
chr8	97241696	97243196	GDF6		4.88753		chr9	131467740	131524772	PRRX2		8.72224
chr2	119696853	119698353	STEAP3		4.88753		chr22	34025796	34073985	TOM1		8.72224
chr11	61004160	61005660	C11orf66		4.88753		chr18	20895885	21186212	ZNF521		8.72186
chr10	71870971	71872471	NODAL		4.88753		chr1	9217449	9253981	H6PD		8.7211
chr14	23117349	23118849	JPH4		4.88753		chr11	69794470	69908150	PPFIA1		8.71463
chr5	138656253	138657753	MATR3		4.88753		chr2	28572441	28720155	PLB1		8.71234
chr8	143854939	143856746	LYNX1	LYNX1	4.88753		chr11	117982422	118033951	PHLDB1		8.70966
chr15	48844702	48846202	SPPL2A		4.88753		chr2	69538630	69724481	AAK1		8.70889
chr3	160001408	160002908	MFSD1		4.88753		chr1	152043826	152162075	GATAD2B		8.70813
chr3	19950210	19951710	EFHB		4.88753		chr17	77528714	77568571	ASPSCR1		8.70698
chr19	14002261	14003761	IL27RA		4.88753		chr13	31503436	31768776	FRY		8.7016
chr6	52391952	52393452	EFHC1		4.88753		chr14	101675964	101759763	WDR20	WDR20	8.7016
chr8	144521399	144522899	RHPN1		4.87774		chr8	9450854	9677266	TNKS		8.70121
chr19	63776254	63777754	MZF1		4.87774		chr19	18803743	18840039	UPF1		8.70005
chr9	34371098	34372598	C9orf24		4.87774		chr9	108665198	108813617	ZNF462		8.69967
chr9	34447810	34449568	DNAI1	C9orf25	4.87774		chr5	71438873	71541153	MAP1B		8.69967
chr5	173246936	173248436	CPEB4		4.87774		chr19	1156797	1179434	STK11		8.69967
chr19	8334010	8335510	ANGPTL4		4.87774		chr10	116180858	116408048	ABLIM1		8.6989
chr2	27485453	27487000	PPM1G	PPM1G	4.87774		chr12	130945231	130973659	ULK1		8.69813
chr19	46551171	46552671	TGFB1		4.87774		chr13	73158149	73606067	KLF12		8.69658
chr1	36120396	36121896	EIF2C1		4.8679		chr1	68336738	68470841	GPR177		8.69426
chr19	2199112	2200612	AMH		4.8679		chr2	202949294	203140719	BMPR2		8.69077
chr19	9098126	9099626	OR7G3		4.8679		chr11	110978379	111142379	SIK2	PPP2R1B	8.68844
chr7	86942455	86943955	ABCB4		4.8679		chr16	87164289	87225872	ZC3H18		8.68806
chr2	242449231	242450731	PDCD1		4.8679		chr7	158342029	158431644	WDR60		8.6826
chr6	43035477	43036977	GNMT		4.8679		chr12	29545023	29828959	TMTC1		8.68221
chr7	27153393	27154893	HOXA6		4.8679		chr16	55684010	55739377	CPNE2		8.68143
chr5	72451143	72452643	TMEM171		4.8679		chr14	98705377	98807575	BCL11B		8.68065
chr19	52425791	52427291	BBC3		4.8679		chr14	73251577	73296754	C14orf43		8.68026
chr16	55207873	55209373	MT1L		4.8679		chr8	61753892	61942021	CHD7		8.6787
chr3	52712162	52713662	GLT8D1		4.8679		chr5	138920934	138988202	UBE2D2		8.67831
chr17	46295912	46297412	TOB1		4.8679		chr6	155096203	155196886	RBM16		8.67557
chr11	71468340	71470221	LRTOMT	NUMA1	4.85798		chr19	367582	411996	SHC2		8.67557
chr17	44010242	44011742	HOXB4		4.85798		chr2	66516035	66653395	MEIS1		8.67321
chr1	19487367	19488867	AKR7A3		4.85798		chr19	10625936	10664093	ILF3	ILF3	8.67282
chr2	218640982	218642482	RUFY4		4.85798		chr12	121321933	121473069	CLIP1		8.67164
chr3	9860202	9861702	RPUSD3		4.85798		chr10	133870985	133971467	STK32C		8.66613
chr8	27524355	27525855	CLU		4.85798		chr12	108061584	108190413	ACACB		8.66573
chr6	33466290	33467790	KIFC1		4.85798		chr7	139864688	139948811	DENND2A		8.66336
chr1	224440546	224442046	ACBD3		4.85798		chr2	40192789	40510948	SLC8A1		8.66217
chr2	88249949	88251449	THNSL2		4.85798		chr3	25444837	25614424	RARB		8.66217
chr12	121824025	121825525	CCDC62		4.85798		chr2	241586927	241682316	SNED1		8.66217
chr2	58126232	58127732	VRK2		4.85798		chr11	44543716	44597891	CD82		8.65742
chrX	48929220	48930720	PRICKLE3		4.85798		chr12	26379551	26877398	ITPR2		8.65702
chr16	3224687	3226457	ZNF200	ZNF200	4.85798		chr13	113193308	113252545	TMCO3		8.65583
chr3	46879477	46880977	MYL3		4.848		chr12	95196172	95318436	CDK17		8.65543
chr4	170915168	170916668	C4orf27		4.848		chr20	60744241	60774092	SLCO4A1		8.65344
chr7	148788486	148789986	ZNF777		4.848		chr13	109973413	110012072	RAB20		8.65344
chr16	620012	621512	WFIKKN1		4.848		chr12	67290918	67340641	RAP1B		8.65265
chr8	144170276	144171776	LY6E		4.848		chr5	133889696	133946817	PHF15		8.65225
chr7	89677935	89679435	STEAP2		4.848		chr2	175132547	175207553	WIPF1		8.65225
chr7	36394956	36396456	ANLN		4.848		chr19	1766244	1799452	REXO1		8.65105
chr17	53651165	53652665	MKS1		4.848		chr11	66643315	66782118	KDM2A		8.64866
chr20	34634423	34635923	TGIF2		4.848		chr11	72697310	72758072	ARHGEF17		8.64466
chr15	88592767	88594267	TTLL13		4.848		chr14	104402698	104434132	KIAA0284		8.64386
chr6	43530764	43532764	DLK2	DLK2	4.848		chr2	223433975	223516363	ACSL3		8.64346
chr17	35773971	35775471	GJD3		4.848		chr4	184257456	184478923	WWC2		8.64185
chr17	70690193	70691693	SUMO2		4.848		chr19	1018173	1046391	HMHA1	POLR2E	8.64065
chr7	12692005	12693985	ARL4A	ARL4A	4.83794		chr4	146901337	147079057	ZNF827		8.63944
chr6	17707496	17708996	FAM8A1		4.83794		chrX	71047662	71280147	NHSL2		8.63904
chr1	39877435	39878935	HEYL		4.83794		chr15	90961682	91000035	FAM174B		8.63864
chr10	42596959	42598459	BMS1		4.83794		chr11	3833508	4071016	STIM1		8.63783
chr5	38480392	38481892	EGFLAM		4.83794		chr3	197951124	198043915	PAK2		8.63703
chr14	64085372	64086872	C14orf50		4.82782		chr10	1092775	1168237	WDR37		8.6334
chr7	94122572	94124457	PEG10	SGCE	4.82782		chr2	97739232	97978786	TMEM131		8.62814
chr4	104217119	104218619	NHEDC2		4.82782		chr4	99610541	99798835	TSPAN5		8.62693
chr22	36808616	36810116	SLC16A8		4.82782		chr4	96308711	96689185	UNC5C		8.6253
chr15	81411977	81413477	HOMER2		4.82782		chr15	66133625	66267458	PIAS1		8.6253
chr18	12396894	12398394	SLMO1		4.82782		chr6	158653679	158852844	TULP4		8.62449
chr19	11355519	11357019	EPOR		4.82782		chr16	2145799	2186466	TRAF7	CASKIN1	8.61961
chr1	159549789	159551289	SDHC		4.82782		chr11	13255900	13365388	ARNTL		8.6192
chr10	70330039	70331539	DDX50		4.82782		chr12	48855829	48963620	LIMA1		8.61839
chr17	43402427	43403927	CDK5RAP3		4.82782		chr9	129968164	130057348	CIZ1	DNM1	8.61757
chr6	46091056	46092556	CLIC5		4.82782		chr19	46416947	46459511	AXL		8.61757
chr20	23292020	23293520	GZF1		4.82782		chr1	16140950	16175214	ZBTB17		8.61634
chr17	7198220	7199720	TMEM95		4.82782		chrX	1541467	1616037	P2RY8		8.61634
chr18	27331024	27332524	DSG2		4.82782		chr22	37016642	37044035	CSNK1E		8.61512
chr15	89273413	89274913	UNC45A		4.82782		chr16	580179	619273	RAB40C		8.6143
chr22	17658739	17660239	CLTCL1		4.82782		chr14	92239907	92284765	LGMN		8.61102
chr19	18912541	18914041	HOMER3		4.82782		chr3	12573593	12680700	MKRN2	RAF1	8.6102
chr8	143847748	143849248	LYNX1		4.81762		chr3	63825272	63964176	ATXN7		8.60938
chr12	48016738	48018238	C1QL4		4.81762		chr17	1272207	1306294	CRK		8.59867
chr1	65204275	65205775	JAK1		4.81762		chr11	566482	602220	PHRF1		8.59826
chr16	673940	675440	JMJD8		4.81762		chr1	200132206	200182339	LMOD1		8.59743
chr22	36782207	36783707	PICK1		4.81762		chr20	3817485	3852502	PANK2		8.59619
chr1	40555026	40556526	COL9A2		4.81762		chr7	2565157	2620894	IQCE		8.59495
chr8	133855785	133857285	PHF20L1		4.81762		chr16	80370430	80549400	PLCG2		8.59246
chr3	50579686	50582412	C3orf18	HEMK1	4.81762		chr15	71131927	71384598	NEO1		8.59163
chr10	43463658	43465332	ZNF32	ZNF32	4.81762		chr14	101500617	101586888	DYNC1H1		8.59038
chr17	45939743	45941243	MYCBPAP		4.81762		chr1	160868851	161016871	DDR2		8.58663
chr13	47704274	47705774	ITM2B		4.81762		chr17	78494955	78602975	B3GNTL1		8.58663
chr2	85490687	85492187	CAPG		4.81762		chr3	127905807	128161934	CHCHD6		8.58246
chr16	29781579	29783079	CDIPT		4.80735		chr15	73753717	73792244	CSPG4		8.5812
chr3	132227383	132229336	NEK11	ASTE1	4.80735		chr3	134601479	134676746	BFSP2		8.58078
chr1	200217388	200218888	RNPEP		4.80735		chr3	64476370	64648405	ADAMTS9		8.57785
chr5	53786201	53787701	HSPB3		4.80735		chr11	832940	857116	TSPAN4		8.57449
chr1	46631525	46633025	FAAH		4.80735		chr9	90193116	90283442	SPIN1		8.57365
chr12	6626341	6627841	ACRBP		4.80735		chr6	107918009	108089206	SOBP		8.57154
chr19	41396343	41398406	ZNF146	ZNF565	4.80735		chr3	8518510	8584806	LMCD1		8.57028
chr19	48835331	48836831	CADM4		4.80735		chr12	732485	890879	WNK1		8.57028
chr10	12124314	12126029	UPF2	UPF2	4.80735		chr12	26003230	26124091	RASSF8		8.56859
chr1	38243321	38244821	FHL3		4.80735		chr11	85346132	85457756	PICALM		8.56774
chr17	9748909	9750409	RCVRN		4.80735		chr11	66790480	66810605	ADRBK1		8.56605
chr12	51776702	51778202	IGFBP6		4.80735		chr16	3433668	3476964	NAT15		8.56521
chr19	5741749	5743249	DUS3L		4.80735		chr15	66857930	66900315	ANP32A		8.56478
chr1	205290545	205292045	YOD1		4.79701		chr8	143542378	143623370	BAI1		8.56224
chr10	120778217	120779717	NANOS1		4.79701		chr15	97462808	97493323	SYNM		8.56182
chr19	54957827	54959327	TSKS		4.79701		chr19	7929456	7976529	ELAVL1		8.56097
chr6	34311627	34313127	HMGA1		4.79701		chr6	38244204	38715902	BTBD9		8.5597
chr21	29179064	29180564	N6AMT1		4.79701		chr10	111755715	111885313	ADD3		8.55927
chr2	88135863	88137363	KRCC1		4.79701		chr4	16112261	16509522	LDB2		8.55587
chr16	69236968	69238468	IL34		4.79701		chr10	31648106	31858130	ZEB1		8.5516
chr1	45080703	45082203	PTCH2		4.79701		chr14	95740887	95780419	BDKRB2		8.5516
chr19	55122785	55125598	ATF5	NUP62	4.79701		chr17	55139644	55272734	TMEM49		8.55075
chr1	159450710	159452210	FCER1G		4.79701		chr13	19146895	19255083	PSPC1		8.55032
chr15	72968462	72969962	MPI		4.79701		chr6	111986837	112034167	TRAF3IP2		8.54904
chr2	11523248	11524748	E2F6		4.7866		chr16	517856	544637	SOLH		8.54818
chr19	7459405	7460905	PEX11G		4.7866		chr19	5642844	5671176	LONP1		8.54303
chr1	166964552	166966052	DPT		4.7866		chr17	73931373	74085071	DNAH17		8.54217
chr1	53433688	53435188	CPT2		4.7866		chr10	75242264	75304344	CAMK2G		8.54002
chr17	55396399	55397899	RNFT1		4.7866		chr11	57285809	57343228	CTNND1		8.53614
chr15	62782015	62783515	OAZ2		4.7866		chr13	99539337	99980689	PCCA		8.53571
chr13	50315386	50316886	DLEU7		4.7866		chr12	12520097	12606584	DUSP16		8.53528
chr3	67787228	67788728	SUCLG2		4.7866		chr5	142637688	142795270	NR3C1	NR3C1	8.53181
chr1	242282204	242283704	ZNF238		4.7866		chr14	91405507	91483799	FBLN5		8.53051
chr9	93163527	93165027	AUH		4.7866		chr4	30331134	30757519	PCDH7	PCDH7	8.52878
chr19	55709259	55710759	ASPDH		4.7866		chr1	154700142	154737153	MEF2D		8.52835
chr1	245333797	245335297	ZNF669		4.7866		chr1	10015602	10163883	UBE4B		8.52791
chr1	167946967	167948467	SELL		4.7866		chr5	171221160	171366482	FBXW11		8.52791
chr19	17274782	17276282	ABHD8		4.7866		chr16	27468968	27699193	KIAA0556		8.52748
chr4	88032099	88033599	C4orf36		4.7866		chr1	234372454	234438831	GPR137B		8.52617
chr11	45824532	45826032	CRY2		4.7761		chr20	39090875	39186540	TOP1		8.524
chr19	62393679	62395179	ZNF264		4.7761		chr17	24742068	24895628	TAOK1		8.52007
chr2	176664777	176666277	HOXD13		4.7761		chr10	89613174	89718512	PTEN		8.52007
chr1	170076243	170077743	DNM3		4.7761		chr15	26029782	26240890	HERC2		8.5192
chr2	229843801	229845301	PID1		4.7761		chr13	38815028	39075356	LHFP		8.51307
chr11	60365004	60366504	CCDC86		4.7761		chr11	76455639	76514846	CAPN5		8.51219
chr7	129632074	129633574	TMEM209		4.7761		chr14	60858267	61087451	PRKCH		8.51043
chr9	106565271	106566771	NIPSNAP3B		4.7761		chr6	36816532	36915198	CPNE5		8.50956
chr6	31977248	31978748	ZBTB12		4.7761		chr10	51735350	52053743	SGMS1		8.50823
chr20	34666580	34668080	C20orf24		4.76553		chr6	41759694	41810776	TFEB		8.50823
chr8	38949824	38951324	HTRA4		4.76553		chr14	99774854	99814557	YY1		8.50735
chr3	196751013	196752513	PPP1R2		4.76553		chr15	92642433	92828184	MCTP2		8.50559
chr11	109804803	109806303	FDX1		4.76553		chr5	88049814	88215058	MEF2C		8.50471
chr3	40492636	40494136	ZNF619		4.76553		chr16	66029417	66072590	ATP6V0D1		8.50338
chr6	29703484	29704984	GABBR1		4.76553		chr2	9641556	9688557	YWHAQ		8.50338
chr1	28158090	28159590	XKR8		4.75489		chr6	159106760	159159328	EZR		8.50294
chr4	15312670	15314170	BST1		4.75489		chr2	68259492	68333155	PPP3R1		8.50206
chr19	53465465	53466965	ZNF114		4.75489		chr9	94513465	94566904	BICD2		8.50073
chr6	41276403	41277903	TREML2		4.75489		chr15	36332343	36436742	SPRED1		8.50029
chr5	180563446	180565783	TRIM7	TRIM7	4.75489		chr1	181871830	182164289	RGL1		8.49985
chr2	172458559	172460059	SLC25A12		4.75489		chr19	2279628	2306100	SPPL2B		8.49896
chr22	25154279	25155779	ASPHD2		4.75489		chr11	56823678	56848989	TNKS1BP1		8.49852
chr19	54721686	54723186	RCN3		4.75489		chr11	33235743	33332515	HIPK3		8.49674
chr14	74605051	74606551	FAM164C		4.75489		chr2	191818351	191998360	MYO1B		8.49452
chr9	99920801	99922309	TRIM14	TRIM14	4.75489		chr14	103233706	103251576	XRCC3		8.49319
chr11	57546928	57548428	OR9Q1		4.75489		chr11	72225437	72530791	FCHSD2		8.49274
chr1	100775315	100776815	GPR88		4.74416		chr16	10529780	10582040	EMP2		8.48695
chr6	29826404	29827904	IFITM4P		4.74416		chr16	68970838	69030492	ST3GAL2		8.48561
chr2	3682660	3684160	ALLC		4.74416		chr16	70486946	70520407	KIAA0174		8.48426
chr3	38054699	38056199	DLEC1		4.74416		chr17	18796202	18891061	SLC5A10	GRAP	8.47978
chr12	120547837	120549337	ORAI1		4.74416		chrX	40829831	40980776	USP9X		8.47753
chr11	60915440	60916940	TMEM216		4.74416		chr3	198253827	198509844	DLG1		8.47663
chr19	59296971	59298471	NDUFA3		4.74416		chr21	43773499	43903802	HSF2BP		8.47618
chr17	19998993	20000493	CYTSB		4.74416		chr19	55084722	55129004	IL4I1	ATF5	8.47077
chr10	72032037	72033537	PRF1		4.74416		chr20	61996961	62035839	DNAJC5		8.46942
chr8	19214486	19215986	SH2D4A		4.73335		chr16	48744329	48826718	PAPD5		8.46896
chr11	105397664	105399164	KIAA1826		4.73335		chr6	34097605	34209421	GRM4		8.46896
chr16	31131842	31133342	TRIM72		4.73335		chr19	5574163	5619489	SAFB		8.46761
chr10	71562196	71563696	AIFM2		4.73335		chr8	21593809	21702292	GFRA2		8.46625
chr16	1214755	1216255	TPSG1		4.73335		chr20	1823825	1868540	SIRPA		8.46625
chr8	27527744	27529244	CLU		4.73335		chr14	101899130	102038570	TECPR2		8.46579
chr2	42844405	42845905	OXER1		4.73335		chr2	29057667	29128600	FAM179A		8.46534
chr19	53663276	53664776	CYTH2		4.73335		chr20	8061295	8813547	PLCB1		8.46398
chr6	130223609	130225109	C6orf191		4.73335		chr5	712976	746510	TPPP		8.46307
chr1	148520852	148522352	C1orf51		4.73335		chr5	154072654	154177356	LARP1		8.46307
chr5	903601	905101	ZDHHC11		4.72247		chr5	150460460	150517560	ANXA6		8.46307
chr12	49877717	49879217	POU6F1		4.72247		chr8	13206488	13416800	DLC1		8.4608
chr3	185374327	185375827	AP2M1		4.72247		chr12	20413463	20725148	PDE3A		8.45852
chr17	71814856	71816356	QRICH2		4.72247		chr15	46487795	46725277	FBN1		8.45715
chr19	54159377	54160877	FTL		4.72247		chr7	131820060	131983987	PLXNA4		8.4567
chr17	1591879	1593379	SERPINF2		4.72247		chr5	148855037	148911200	CSNK1A1		8.4567
chr14	74458398	74459898	RPS6KL1		4.72247		chr7	97574132	97676878	LMTK2		8.45441
chr19	10076964	10078464	PPAN		4.72247		chr18	11971454	12020876	IMPA2		8.45304
chr12	111331326	111332826	RPL6		4.72247		chr2	174479432	174538676	SP3	SP3	8.45075
chr19	6322443	6323943	ALKBH7		4.72247		chr12	55201875	55316430	RBMS2	BAZ2A	8.44984
chr8	23138125	23139625	TNFRSF10A		4.72247		chr10	44775224	44810178	RASSF4		8.44938
chr14	34078194	34079694	EAPP		4.72247		chr20	5055481	5119989	CDS2		8.44662
chr18	41658542	41660042	SIGLEC15		4.72247		chr19	1305975	1329430	MUM1		8.4457
chr1	205292242	205293742	PFKFB2		4.72247		chr2	12774448	12800309	TRIB2		8.44524
chr15	38972919	38974419	VPS18		4.72247		chr2	30307900	30336403	LBH		8.44524
chr11	67006080	67007580	AIP		4.72247		chr2	238673689	238706667	ESPNL		8.44386
chr7	100036817	100038317	PCOLCE		4.72247		chr20	33754944	33793607	RBM39		8.4434
chr1	76034217	76035717	MSH4		4.72247		chr9	35687333	35739225	TLN1	GBA2	8.44294
chr2	176679329	176680829	HOXD11		4.72247		chr16	47130137	47201621	N4BP1		8.44202
chr1	45759696	45761196	PRDX1		4.72247		chr16	22125092	22207567	EEF2K		8.4411
chr1	84716507	84718007	RPF1		4.71149		chr1	15883413	15933849	PLEKHM2		8.44064
chr11	88549687	88551187	TYR		4.71149		chr22	40027512	40086097	ZC3H7B		8.43925
chr20	4613796	4615296	PRNP		4.71149		chr2	227304276	227371750	IRS1		8.43694
chr3	197850052	197851552	LRRC33		4.71149		chr19	60857227	60877894	U2AF2		8.43648
chr19	54618010	54619510	PTH2		4.71149		chr16	63538183	63713420	CDH11		8.43602
chr17	52476837	52478337	RNF126P1		4.71149		chr2	114364006	114432637	ACTR3		8.43463
chr22	37746063	37747563	APOBEC3D		4.71149		chr11	119713155	119865855	ARHGEF12		8.4337
chr13	36391909	36393409	SMAD9		4.71149		chr2	106076190	106177227	UXS1		8.43277
chr19	6375322	6376822	KHSRP		4.71149		chr1	4614964	4743711	AJAP1		8.43092
chr21	41718847	41720347	MX1		4.71149		chr1	202658380	202726097	PIK3C2B		8.43045
chr3	130322809	130324309	RAB43		4.71149		chr16	1604641	1667908	CRAMP1L		8.42487
chr16	67039410	67040910	SMPD3		4.71149		chr8	22465195	22488953	SORBS3		8.42393
chr16	65470936	65472436	PDP2		4.71149		chr15	61583862	61670716	USP3		8.41973
chr17	42755348	42756848	C17orf57		4.71149		chr19	2705711	2734354	SGTA		8.41926
chrX	148394289	148395789	IDS		4.71149		chr5	172343368	172394506	ATP6V0E1		8.41457
chr20	31131978	31133478	C20orf186		4.71149		chr12	115833143	115953336	FBXW8		8.41316
chr22	16422182	16423682	SLC25A18		4.70044		chr19	11061056	11105505	LDLR		8.41175
chr16	1932795	1934295	SEPX1		4.70044		chr5	56146656	56227735	MAP3K1		8.41128
chr14	67136270	67137770	PIGH		4.70044		chr12	30971104	31040803	TSPAN11		8.40892
chr19	41335111	41336611	COX7A1		4.70044		chr20	10363950	10552027	C20orf94		8.40845
chr9	98251234	98252734	HABP4		4.70044		chr8	23442307	23486008	SLC25A37		8.40845
chr16	55229078	55230578	MT1A		4.70044		chr11	67680082	67737360	SUV420H1		8.4023
chr8	90982268	90983768	OSGIN2		4.70044		chr15	62819147	62854823	RBPMS2		8.40088
chr19	60486345	60487845	BRSK1		4.70044		chr16	73885108	74024888	CFDP1		8.40088
chr16	1523231	1524731	TMEM204		4.70044		chr1	43163632	43197434	SLC2A1		8.40041
chr4	113426008	113427508	TIFA		4.70044		chr8	22518201	22582606	KIAA1967	BIN3	8.39993
chr20	47985320	47986820	RNF114		4.70044		chr17	7328573	7358655	POLR2A		8.39898
chr20	32926988	32928488	ACSS2		4.70044		chr14	24351143	24588935	STXBP6		8.39851
chr15	99634723	99636223	SELS		4.70044		chr3	47032903	47180471	SETD2		8.39708
chr15	98090649	98092149	LYSMD4		4.70044		chr6	158991033	159105889	SYTL3		8.39613
chr6	28429451	28430951	ZNF323		4.70044		chr17	45031244	45110524	SPOP		8.39375
chr17	38165737	38167237	RAMP2		4.6893		chr3	138063762	138150658	NCK1		8.39279
chr1	19998497	19999997	TMCO4		4.6893		chr1	225244188	225572449	CDC42BPA		8.39184
chr9	139010345	139011845	CLIC3		4.6893		chr2	177803278	177838105	NFE2L2		8.39184
chr16	31026162	31027662	BCKDK		4.6893		chr2	39329925	39517723	MAP4K3		8.39136
chr4	144699074	144700574	LOC441046		4.6893		chr14	103251897	103269752	ZFYVE21		8.39089
chr2	224974455	224975955	FAM124B		4.6893		chr12	127843692	127874494	SLC15A4		8.38993
chr20	55337237	55338737	SPO11		4.6893		chr6	169599231	169844084	WDR27		8.38945
chr16	28902647	28904387	LAT	LAT	4.6893		chr20	2030527	2077196	STK35		8.3837
chr9	138958494	138960018	FBXW5	C8G	4.6893		chr20	47421911	47532588	KCNB1		8.38322
chr15	72922105	72923605	ULK3		4.6893		chr6	139497941	139543639	HECA		8.38322
chr15	37999885	38001385	GPR176		4.6893		chr11	118582199	118684069	CBL		8.38226
chr10	13381252	13382752	PHYH		4.6893		chr12	119017281	119039026	RAB35		8.37986
chr7	43875170	43876670	MRPS24		4.6893		chr7	156624415	156754827	UBE3C		8.3789
chr17	45597364	45598864	SGCA		4.67807		chr9	139461844	139473607	NELF		8.37552
chr4	1763836	1765336	FGFR3		4.67807		chr10	6284845	6317511	PFKFB3		8.37166
chr17	53920258	53921758	HSF5		4.67807		chr17	45993447	46059541	CACNA1G	CACNA1G	8.37117
chr17	45900726	45902226	CHAD		4.67807		chr5	138637676	138694029	SNHG4	MATR3	8.36972
chr19	60431944	60433444	TMEM86B		4.67807		chr19	13933342	13978134	RFX1		8.36923
chr11	8659570	8661070	RPL27A		4.67807		chr1	3558988	3640327	TP73		8.36778
chr6	135417229	135418729	HBS1L		4.67807		chr14	103269840	103383680	PPP1R13B		8.36632
chr20	33666222	33667722	SPAG4		4.67807		chr15	83326208	83483376	PDE8A		8.36584
chr17	4553881	4555381	PELP1		4.67807		chr16	28016816	28130691	XPO6		8.36584
chr7	75863776	75865276	ZP3		4.67807		chrX	24079728	24142549	ZFX		8.36535
chr2	38831640	38833140	SFRS7		4.67807		chr18	70071506	70110201	CYB5A		8.35951
chr19	17494109	17495609	FAM129C		4.67807		chr9	131855805	131942269	GPR107		8.35853
chr1	36544294	36545794	C1orf113		4.67807		chr19	52682702	52710309	NAPA		8.35706
chr12	192253	193753	SLC6A12		4.67807		chr17	7033935	7069309	DLG4	ACADVL	8.35511
chr19	62702120	62703620	ZNF773		4.67807		chr7	97758903	97868363	BAIAP2L1		8.35511
chr7	93976105	93977605	CASD1		4.66676		chr13	92677078	93858268	GPC6		8.35315
chr1	41722431	41723931	EDN2		4.66676		chr12	43853113	44112397	PLEKHA9	ANO6	8.35217
chr1	16220072	16221572	CLCNKA		4.66676		chr18	10660243	11138761	FAM38B		8.3502
chr2	224410063	224411563	AP1S3		4.66676		chr4	4438883	4594676	D4S234E	STX18	8.34922
chr11	383216	384716	PKP3		4.66676		chr12	109456619	109505447	PPTC7		8.34922
chr19	10474554	10476054	KEAP1		4.66676		chr8	81109659	81246391	TPD52	TPD52	8.34873
chr11	65871237	65872737	B3GNT1		4.66676		chr7	92072172	92301167	CDK6		8.34774
chr19	55705657	55707157	JOSD2		4.66676		chr13	23202327	23361559	MIPEP		8.34725
chr15	73802373	73803873	ODF3L1		4.66676		chr13	40404055	40491508	ELF1		8.34577
chr17	40579466	40580966	HEXIM1		4.66676		chr11	76516957	76603934	MYO7A		8.34331
chr12	1983438	1984938	DCP1B		4.66676		chr19	14353212	14380535	CD97		8.34183
chr3	49289012	49290512	C3orf62		4.66676		chr9	36126741	36153903	GLIPR2		8.33985
chr2	176694658	176696158	HOXD9		4.66676		chr2	173648810	173840983	ZAK		8.33836
chr19	13718752	13720252	CCDC130		4.66676		chr17	64922432	65050065	MAP2K6		8.33836
chr1	221382747	221384247	TLR5		4.65535		chr19	3927053	3936461	EEF2		8.33836
chr1	84812251	84813751	CTBS		4.65535		chr17	37372284	37431180	CNP	NKIRAS2	8.33836
chr3	49731742	49733242	AMIGO3		4.65535		chr17	1566566	1588643	WDR81		8.33539
chr14	89867532	89869032	C14orf102		4.65535		chr17	14145230	14190217	HS3ST3B1		8.3334
chr3	71884890	71887614	GPR27	EIF4E3	4.65535		chr21	36458708	36588442	DOPEY2		8.33092
chr8	91726809	91728309	TMEM64		4.65535		chr10	845483	921702	LARP4B		8.32992
chr19	50687814	50689314	RTN2		4.65535		chr1	148603613	148715665	RPRD2		8.32843
chr22	31137774	31139274	C22orf28		4.65535		chr11	2978734	3035247	CARS		8.32743
chr9	85426785	85428285	C9orf103		4.65535		chr9	139021506	139051055	ABCA2	C9orf139	8.32643
chr2	26839645	26841145	C2orf18		4.65535		chr6	129939932	130073063	ARHGAP18		8.32643
chr15	73921676	73923176	UBE2Q2		4.65535		chr17	7303408	7328292	ZBTB4		8.32543
chr10	94597204	94598704	EXOC6		4.65535		chrX	6976960	7076231	HDHD1A		8.32193
chr19	12852835	12854335	DNASE2		4.65535		chr17	37604720	37681950	STAT5B		8.32093
chr10	97443390	97444890	TCTN3		4.65535		chr17	73511912	73616511	TNRC6C		8.31992
chr17	32021338	32022838	DHRS11		4.65535		chr20	47862656	47942179	SLC9A8		8.31842
chr12	103055670	103057170	NFYB		4.65535		chrX	1415508	1461582	IL3RA		8.31691
chr1	149213564	149215064	LASS2		4.65535		chr9	123791010	123895706	TTLL11		8.31439
chr15	41824881	41826788	PDIA3	CATSPER2P1	4.65535		chr14	54807773	54890080	FBXO34		8.31389
chr1	211290210	211291710	RPS6KC1		4.65535		chr21	29593607	29640340	BACH1		8.31339
chr1	158386975	158388475	ATP1A4		4.65535		chr18	3488836	3870135	DLGAP1		8.31238
chr5	125958481	125959981	ALDH7A1		4.64386		chr19	1988469	2002243	MKNK2		8.31187
chr1	207890802	207893443	LAMB3	LAMB3	4.64386		chr6	2893391	2917089	SERPINB6		8.30986
chr8	143777530	143779030	LY6K		4.64386		chr19	54786723	54821508	PRR12		8.30884
chr17	45777391	45778891	XYLT2		4.64386		chr19	39437295	39538311	KIAA0355		8.3053
chr2	151826135	151827635	RBM43		4.64386		chr2	231771585	231918158	ARMC9		8.30378
chr8	146048756	146050256	COMMD5		4.64386		chr20	60810633	60864568	NTSR1		8.30073
chr15	63608879	63610379	PTPLAD1		4.64386		chr6	161332811	161458407	MAP3K4		8.29921
chr9	107249145	107250645	FSD1L		4.64386		chr5	149473594	149515615	PDGFRB		8.29666
chr7	116379616	116382624	ST7	ST7OT1	4.64386		chr12	130761587	130850235	SFRS8		8.29462
chr21	46848963	46850463	S100B		4.64386		chr15	61268780	61347026	RAB8B		8.29462
chr22	36211924	36213424	MFNG		4.64386		chr17	34473082	34561428	PLXDC1		8.29053
chr11	614567	616067	CDHR5		4.64386		chr6	5053652	5206171	LYRM4		8.28643
chr3	39483073	39484573	MOBP		4.64386		chr15	72074066	72127208	PML		8.28232
chr1	24066946	24068446	FUCA1		4.64386		chr10	27026600	27189965	PDSS1	ABI1	8.28026
chr20	23014477	23015977	CD93		4.64386		chr4	38342184	38379524	KLF3		8.27922
chr10	102745954	102747454	LZTS2		4.64386		chr11	1367704	1439904	BRSK2		8.27871
chr20	51925155	51926655	SUMO1P1		4.64386		chr20	60918858	60963560	COL9A3	TCFL5	8.27871
chr3	161188322	161189822	IL12A		4.63227		chrX	10373595	10761730	MID1		8.27819
chr17	30439907	30441407	RFFL		4.63227		chr1	230600334	230717866	SIPA1L2		8.27819
chr11	64736922	64738422	SLC22A20		4.63227		chr11	118123682	118167182	DDX6		8.27767
chr19	37527353	37528853	ZNF507		4.63227		chr12	120944243	120984333	BCL7A		8.27664
chr12	63957754	63959254	MSRB3		4.63227		chr17	2187555	2231098	SGSM2		8.27457
chr19	17186154	17187654	USE1		4.63227		chr14	64240945	64280813	PLEKHG3		8.27146
chr19	53305421	53306921	PLA2G4C		4.63227		chr8	136538897	136729030	KHDRBS3		8.26783
chr1	201411065	201412565	MYBPH		4.63227		chr12	104091204	104154138	APPL2		8.26731
chr16	1369182	1370682	UNKL		4.63227		chr5	65258139	65412606	ERBB2IP		8.26679
chr2	232280478	232281978	PTMA		4.63227		chr14	30639074	30746440	HECTD1		8.26679
chr10	85888164	85889664	GHITM		4.63227		chr19	17442299	17477977	SLC27A1		8.26627
chrX	48528925	48530425	GATA1		4.63227		chr5	916850	945939	BRD9		8.2647
chr2	74606416	74607916	DQX1		4.63227		chr10	88418405	88485804	LDB3		8.26418
chr19	55062130	55063630	PNKP		4.63227		chr3	10181562	10260427	IRAK2		8.26418
chr22	22434207	22435707	C22orf15		4.63227		chr15	83092821	83150667	ZNF592		8.26366
chr14	22692950	22694450	SLC7A8		4.63227		chr20	29715921	29774317	BCL2L1		8.26053
chr5	145194560	145196092	PRELID2	PRELID2	4.63227		chr2	224448308	224518296	WDFY1		8.25844
chr2	96872985	96874485	ANKRD23		4.62059		chr2	60537832	60634137	BCL11A		8.25791
chr12	54720952	54722452	RPS26		4.62059		chr1	225985513	226035555	JMJD4	SNAP47	8.25739
chr1	42693759	42695525	PPCS	ZMYND12	4.62059		chrX	122923236	123064186	STAG2		8.25582
chr12	95824131	95825631	NEDD1		4.62059		chr16	27379434	27468752	GTF3C1		8.25214
chr7	149656870	149658370	C7orf29		4.62059		chr12	5928300	6104097	VWF		8.2474
chr14	103058423	103059923	CKB		4.62059		chr9	79227815	79453052	GNA14		8.24582
chr17	19254083	19255583	RNF112		4.62059		chr1	165456766	165651950	POU2F1		8.24212
chr2	86703989	86705489	RNF103		4.62059		chr21	46568463	46690110	PCNT		8.24106
chr12	93921142	93922642	NDUFA12		4.62059		chr21	44377921	44390033	C21orf33		8.24106
chr6	35764197	35765697	FKBP5		4.60881		chr1	16566169	16597227	C1orf144		8.24106
chr6	116888248	116889748	FAM26F		4.60881		chr10	31173572	31360872	ZNF438		8.23947
chr1	38031360	38034246	MANEAL	MANEAL	4.60881		chr17	77940375	77993805	C17orf101	HEXDC	8.23947
chr11	74792112	74793612	SNORD15B		4.60881		chr3	120495909	120621013	CDGAP		8.2384
chr4	77130637	77132137	SDAD1		4.60881		chr4	151219529	151398058	DCLK2		8.23787
chr1	109650686	109652186	MYBPHL		4.60881		chr1	229039487	229070925	C1orf198		8.23787
chr3	52779491	52780991	NEK4		4.60881		chr10	52420950	53725280	PRKG1		8.23522
chr12	51974501	51976001	PFDN5		4.60881		chr21	39099718	39118748	ETS2		8.23468
chr16	4464397	4466841	NMRAL1	HMOX2	4.60881		chr17	63252241	63410956	BPTF		8.23255
chr15	88158576	88160076	ANPEP		4.60881		chr6	34663047	34772603	C6orf106		8.23255
chr6	32121383	32122883	TNXB		4.59694		chr4	5873391	5945686	CRMP1		8.23095
chr22	40269925	40271425	POLR3H		4.59694		chr12	112744242	112888559	RBM19		8.22882
chr17	15407170	15408670	FAM18B2		4.59694		chr16	82644869	82708018	MBTPS1		8.22828
chr17	44926653	44928153	NGFR		4.59694		chr7	5481953	5519925	FBXL18		8.22775
chr2	21119950	21121450	APOB		4.59694		chr9	116822625	116920307	TNC		8.22614
chr8	99144925	99146425	C8orf47		4.59694		chr2	28828129	28879310	PPP1CB		8.22614
chr17	73637453	73638953	TMC8		4.59694		chr11	60654303	60685492	VPS37C		8.22561
chr9	37893850	37895350	MCART1		4.59694		chr22	48998244	49025527	TUBGCP6		8.224
chr16	67234651	67236151	CDH3		4.59694		chr17	45142687	45196517	FAM117A		8.22186
chrX	153309171	153310671	ATP6AP1		4.59694		chr18	54299461	54447169	ALPK2		8.21971
chr9	19092402	19093902	HAUS6		4.59694		chr3	199002541	199082853	LRCH3		8.21702
chr2	196229096	196230596	SLC39A10		4.59694		chr18	9126757	9275206	ANKRD12		8.21702
chr1	77519329	77520829	AK5		4.58496		chr15	27779648	27901998	TJP1		8.2154
chr7	135062973	135064473	SLC13A4		4.58496		chr19	59651876	59666706	LENG8	LENG9	8.2154
chr7	75256500	75258000	CCL26		4.58496		chr7	288051	304059	FAM20C		8.21486
chr14	73072680	73074180	ACOT1		4.58496		chr16	56103592	56127978	CCDC102A		8.21486
chr20	33143779	33145279	TRPC4AP		4.58496		chr18	55252128	55515624	CCBE1		8.2127
chr9	100608801	100610301	GALNT12		4.58496		chr18	16783700	16945810	ROCK1		8.20891
chr1	47427858	47429358	PDZK1IP1		4.58496		chr1	11009166	11029872	MASP2		8.20783
chr11	47692378	47693878	AGBL2		4.58496		chr20	60552198	60578416	C20orf200	C20orf166	8.20674
chr9	135379389	135380889	TMEM8C		4.58496		chr12	62524807	62827880	SRGAP1		8.20674
chr1	222436550	222438050	DEGS1		4.58496		chr9	138900785	138940888	TRAF2		8.2062
chr8	67944537	67946037	C8orf45		4.58496		chr10	5720825	5748564	ASB13		8.20511
chr19	48771070	48772570	XRCC1		4.58496		chr11	92851286	92916194	C11orf75		8.20294
chr6	33822240	33823740	IP6K3		4.58496		chr6	17501714	17666002	CAP2		8.2024
chr1	63830534	63832034	PGM1		4.58496		chr2	149119029	149261606	EPC2		8.20022
chr7	149777894	149779394	GIMAP8		4.58496		chr20	56848189	56919645	GNAS		8.19967
chr11	103539737	103541237	PDGFD		4.58496		chr9	127549437	127769474	PBX3		8.19804
chr3	185498715	185500215	PSMD2		4.58496		chr13	49454688	49597678	DLEU2		8.19694
chr7	127770698	127772198	RBM28		4.58496		chr16	88102305	88151675	SPG7		8.1964
chr6	11219557	11221057	HERV-FRD		4.58496		chr17	4283967	4338248	SPNS3		8.1964
chr14	73104524	73106024	ACOT2		4.58496		chr7	2409784	2440742	CHST12		8.19366
chr1	111544304	111545804	DENND2D		4.58496		chr10	170423	290576	ZMYND11		8.19202
chr17	37863387	37864887	ATP6V0A1		4.58496		chr1	177335085	177465442	ABL2	ABL2	8.19092
chr1	200402801	200404301	PTPRV		4.57289		chr10	16672622	16899459	RSU1		8.18982
chr5	150019596	150021096	MYOZ3		4.57289		chr12	5542077	5925659	ANO2		8.18873
chr17	38086871	38088657	CCR10	CNTNAP1	4.57289		chrX	153230093	153256200	FLNA		8.18377
chr12	122761817	122763317	ATP6V0A2		4.57289		chr22	30222260	30356810	SFI1	PISD	8.18212
chr16	30476585	30478085	ZNF764		4.57289		chr2	38375534	38457936	ATL2		8.18212
chr7	99899330	99900830	C7orf61		4.57289		chr11	9642203	9731083	SWAP70		8.18212
chr5	76541461	76542961	PDE8B		4.57289		chr20	42173750	42249632	JPH2		8.17991
chr18	46747384	46748884	ELAC1		4.57289		chr10	104668103	104828230	CNNM2		8.17548
chr1	154177103	154178603	RXFP4		4.57289		chr17	2234103	2251008	MNT		8.17437
chr4	159349850	159351350	TMEM144		4.57289		chr18	9903954	9950018	VAPA		8.17326
chr4	157093998	157095498	CTSO		4.57289		chr19	50702527	50722080	VASP		8.17271
chr3	114642551	114644051	WDR52		4.57289		chr17	59971196	60088848	SMURF2		8.17215
chr10	105667535	105669035	OBFC1		4.57289		chr3	130203161	130242273	CCDC48		8.17159
chr7	17303800	17305300	AHR		4.57289		chr2	160277255	160333330	2007-03-01		8.17048
chr10	134939897	134941397	ADAM8		4.57289		chr14	50256230	50367589	NIN		8.16825
chr10	69901385	69902885	DNA2		4.57289		chr9	87830879	87904936	GOLM1		8.16825
chr7	75345252	75346752	RHBDD2		4.57289		chr19	951436	972141	GRIN3B	C19orf6	8.16714
chr10	119795604	119797104	RAB11FIP2		4.56071		chr2	237143118	237155733	CXCR7		8.16602
chr17	43469651	43471151	COPZ2		4.56071		chr17	74304559	74348564	USP36		8.16379
chr2	242399702	242401202	NEU4		4.56071		chr1	33494760	33538907	ZNF362		8.16099
chr11	15092059	15093559	INSC		4.56071		chr4	39376058	39460805	UBE2K		8.16099
chr12	6547241	6548741	NOP2		4.56071		chr21	44544357	44571684	PFKL		8.15763
chr8	16903545	16905045	FGF20		4.56071		chr17	35629099	35691965	WIPF2		8.1565
chr5	149319492	149320992	SLC26A2		4.56071		chr15	78858766	79031054	KIAA1199		8.15594
chr1	153491398	153492898	FAM189B		4.56071		chr5	146750563	146813453	DPYSL3		8.15369
chr13	32487570	32489070	KL		4.56071		chr11	69922259	69960338	CTTN		8.15257
chr2	197372170	197373670	GTF3C3		4.56071		chr13	70910098	71339331	DACH1		8.152
chr18	17434191	17435691	ESCO1		4.56071		chr2	238817417	238861946	PER2		8.14918
chr12	22668342	22669842	ETNK1		4.56071		chr8	120955080	121132338	DEPDC6		8.14692
chr19	44060234	44061734	RINL		4.56071		chrX	9714495	9877481	SHROOM2		8.14692
chr6	150111523	150113023	PCMT1		4.56071		chr9	124743108	124906968	RABGAP1		8.14636
chr2	95188490	95189990	ZNF514		4.56071		chr16	1341900	1369682	GNPTG	UNKL	8.14522
chr11	67106641	67108141	GSTP1		4.56071		chr10	74121894	74317458	CCDC109A		8.14466
chr13	20245557	20247057	N6AMT2		4.56071		chr16	76379983	76571502	VAT1L		8.14239
chr17	51584834	51586334	ANKFN1		4.54844		chr16	9093037	9121056	C16orf72		8.14239
chr10	13584482	13585982	BEND7		4.54844		chr11	82370125	82460532	RAB30		8.14182
chr22	28972296	28973796	LIF		4.54844		chr12	2939222	3020103	TEAD4		8.14182
chr8	55209333	55210833	MRPL15		4.54844		chr1	22316384	22342106	WNT4		8.14012
chr20	31737371	31738871	E2F1		4.54844		chr10	120784530	120830324	EIF3A		8.14012
chr14	68332443	68333943	C14orf181		4.54844		chr20	56397650	56455369	VAPB		8.13785
chr17	45829331	45830831	LRRC59		4.54844		chr2	238893923	238974278	TRAF3IP1		8.13614
chr16	2225468	2226968	DNASE1L2		4.54844		chr12	1545420	1573592	FBXL14		8.135
chr8	26295439	26296939	BNIP3L		4.54844		chr12	52192109	52306466	ATF7		8.13443
chr2	64533830	64535330	HSPC159		4.54844		chr18	66107116	66148414	SOCS6		8.13386
chr15	75150125	75151625	TSPAN3		4.54844		chr22	48633500	48669730	ZBED4		8.13328
chr8	22157563	22159063	POLR3D		4.54844		chr11	45907445	46099561	PHF21A		8.13157
chr7	28964054	28965554	TRIL		4.54844		chrX	1670485	1721974	SFRS17A	ASMT	8.13043
chr4	89517914	89519414	HERC6		4.54844		chr16	88301041	88410566	C16orf7	FANCA	8.13043
chr10	50176192	50177692	C10orf71		4.54844		chr4	2909461	2934916	NOP14		8.12928
chr6	31603717	31605217	MCCD1		4.54844		chr12	108370842	108399538	KCTD10		8.12756
chr2	100400023	100401523	CHST10		4.54844		chr5	1370999	1398002	CLPTM1L		8.12412
chr22	49332327	49333827	KLHDC7B		4.54844		chr1	31890434	31942355	COL16A1		8.1224
chr17	78266870	78268370	FN3KRP		4.53605		chr21	42364494	42436174	UMODL1		8.12125
chr9	36025909	36027409	RECK		4.53605		chr14	100362215	100397121	MEG3		8.12009
chr12	118099977	118101477	HSPB8		4.53605		chr19	7801160	7835861	EVI5L		8.11721
chr19	54519786	54521286	SLC6A16		4.53605		chr2	230340173	230494899	TRIP12		8.11258
chr17	34234615	34236115	CWC25		4.53605		chr15	84103562	84139193	KLHL25		8.11201
chr7	96582840	96584340	ACN9		4.53605		chr5	53216370	53642160	ARL15		8.11085
chr15	38318326	38319826	PAK6		4.53605		chr12	93485030	93568455	TMCC3		8.11085
chr5	114625968	114627468	PGGT1B		4.53605		chr4	157902213	158111996	PDGFC		8.10911
chr2	11189629	11191129	C2orf50		4.53605		chr17	34115398	34139582	MLLT6		8.10852
chr22	48739146	48740646	PIM3		4.53605		chr17	57910117	58046573	TLK2		8.10852
chr12	56229113	56230613	KIF5A		4.53605		chr17	52517551	52553709	AKAP1		8.10794
chr19	44013837	44015337	ECH1		4.53605		chr5	159611248	159672151	CCNJL		8.10678
chr7	48093879	48095770	UPP1	UPP1	4.53605		chr1	178390590	178433792	QSOX1		8.1062
chr20	2592343	2593843	IDH3B		4.53605		chr4	2440604	2487381	RNF4		8.10445
chr5	80291313	80292813	RASGRF2		4.53605		chr22	44925162	45018317	PPARA		8.10445
chr9	139090773	139092273	UAP1L1		4.53605		chr1	6443800	6502656	TNFRSF25	PLEKHG5	8.10387
chr1	202387430	202388930	ETNK2		4.52356		chr6	149680755	149774442	TAB2		8.10387
chr5	96169148	96170648	ERAP1		4.52356		chrX	41259132	41667231	CASK		8.10154
chr3	185025587	185027087	MAP6D1		4.52356		chr20	36095361	36154180	RPRD1B		8.10095
chr8	124733871	124735371	KLHL38		4.52356		chr6	20642666	21339743	CDKAL1		8.09803
chr1	47571055	47572555	CMPK1		4.52356		chr1	21877378	21982275	USP48		8.09569
chr19	790984	792484	PRTN3		4.52356		chr1	154183253	154214590	ARHGEF2		8.09569
chr1	149955414	149956914	TNRC4		4.52356		chr1	202852925	202921220	LRRN2	LRRN2	8.0951
chr7	129806525	129808025	CPA1		4.52356		chr11	133290394	133332090	IGSF9B		8.0951
chr3	162420792	162422292	NMD3		4.52356		chr2	120726883	120768756	RALB		8.09393
chr21	44506027	44507527	DNMT3L		4.52356		chr2	131521918	131567474	FAM168B		8.09276
chr17	5428056	5429556	NLRP1		4.52356		chr9	113699026	113735254	UGCG		8.09276
chr9	33437090	33438590	AQP3		4.52356		chr7	6415272	6454168	DAGLB		8.09158
chr10	43389572	43391072	ZNF239		4.52356		chr16	57106883	57221251	SETD6	CNOT1	8.08805
chr19	41090526	41092026	TYROBP		4.52356		chr20	35351464	35379077	MANBAL		8.08805
chr1	11908567	11910067	KIAA2013		4.52356		chr3	197564765	197643742	UBXN7		8.08628
chr7	100301885	100303385	TRIP6		4.52356		chr11	74823332	74914247	GDPD5		8.0851
chr20	55358551	55360524	RAE1	RAE1	4.52356		chr18	76016105	76106388	PARD6G		8.08451
chr1	220976180	220977680	FAM177B		4.52356		chr10	59942909	60258851	BICC1		8.08215
chr4	154900337	154901837	RNF175		4.51096		chr12	52132152	52179538	PCBP2	MAP3K12	8.08215
chr19	41215115	41216615	CLIP3		4.51096		chr11	117212902	117252956	FXYD6		8.08037
chr3	172070239	172071739	RPL22L1		4.51096		chr15	70553720	70665950	ARIH1		8.08037
chr14	73127162	73128662	ACOT4		4.51096		chr7	39956483	40103256	CDK13		8.07978
chr7	100583405	100584905	AP1S1		4.51096		chr17	2539429	2561677	KIAA0664		8.07741
chr13	94051104	94052604	GPR180		4.51096		chr21	45130296	45165393	ITGB2		8.07503
chr6	30982955	30984455	GTF2H4		4.51096		chrX	3532410	3641661	PRKX		8.07444
chr7	72790620	72792120	ABHD11		4.51096		chr16	2465147	2493489	TBC1D24		8.07444
chr17	33760530	33762030	SOCS7		4.51096		chr2	86294630	86418288	REEP1		8.07384
chr14	75517345	75518845	TGFB3		4.51096		chr18	30875321	30976375	MAPRE2		8.07206
chr6	155625838	155627338	CLDN20		4.51096		chr5	52119530	52285242	PELO	ITGA1	8.07146
chr2	74228047	74229547	BOLA3		4.51096		chr17	46151924	46185069	LUC7L3		8.07146
chr12	67612746	67614246	CPM		4.51096		chr19	15325334	15351603	AKAP8		8.06967
chr7	144163579	144165079	TPK1		4.51096		chr17	39509646	39556540	HDAC5		8.06788
chr1	158498474	158499974	DCAF8		4.51096		chr13	48780786	48916222	CAB39L		8.06728
chr19	7896551	7898051	CTXN1		4.51096		chr12	110688728	110732167	ALDH2		8.06609
chr19	12916653	12918153	RAD23A		4.51096		chr17	27843740	28228015	MYO1D		8.06549
chr14	80756547	80758328	GTF2A1	GTF2A1	4.51096		chr22	37194028	37232291	KDELR3	DDX17	8.06489
chr9	37640051	37641551	FRMPD1		4.51096		chr17	43981230	44006809	HOXB3		8.0631
chr12	54422330	54423830	GDF11		4.51096		chr2	215933423	216009036	FN1		8.0613
chr1	151787858	151789358	S100A3		4.51096		chr8	27224915	27372820	PTK2B		8.05649
chr20	2971267	2972767	GNRH2		4.49825		chr10	32135230	32257776	ARHGAP12		8.05588
chr2	3501854	3503354	ADI1		4.49825		chr15	74139353	74284359	C15orf27		8.05347
chr1	224142959	224144459	LEFTY1		4.49825		chr3	53170262	53201773	PRKCD		8.05045
chr1	158136030	158137530	CCDC19		4.49825		chr7	6111075	6167720	USP42		8.04985
chr4	39043890	39045390	RFC1		4.49825		chr19	40183085	40209213	GRAMD1A		8.04864
chr17	41326543	41328043	MAPT		4.49825		chr12	102690210	102759105	NT5DC3		8.04379
chr3	196791865	196793365	APOD		4.49825		chrX	21868762	21922876	SMS		8.04379
chr15	87587197	87588697	FANCI		4.49825		chr11	857859	900874	CHID1		8.04014
chr16	669115	670615	STUB1		4.49825		chr17	34670365	34811402	FBXL20		8.03831
chr9	36561904	36563404	MELK		4.49825		chr3	52464563	52502128	NISCH		8.0377
chr4	77080690	77082190	NAAA		4.49825		chr7	44612645	44715193	OGDH	OGDH	8.03648
chr2	97695462	97696962	ZAP70		4.49825		chr13	105940096	105985338	EFNB2		8.03526
chr16	20660200	20661700	THUMPD1		4.49825		chr19	8491996	8548307	MYO1F		8.03403
chr7	72609460	72610960	BCL7B		4.49825		chr12	32546307	32690249	FGD4		8.03342
chr17	10573871	10575371	TMEM220		4.49825		chr13	42685665	43259106	ENOX1		8.03281
chr19	11568234	11569734	ZNF627		4.49825		chr1	36577811	36624072	STK40		8.03159
chr17	43862093	43863593	SKAP1		4.49825		chr1	117950126	117972534	FAM46C		8.02975
chr17	71412276	71413776	MRPL38		4.49825		chr14	72594973	72657827	RBM25		8.02668
chr15	38922537	38924037	SPINT1		4.48543		chr19	5538009	5573938	SAFB2		8.02606
chr16	10943258	10944758	DEXI		4.48543		chr8	145456863	145485928	BOP1		8.02545
chr12	6642069	6643569	ING4		4.48543		chr19	51542133	51585945	PPP5C		8.0236
chr16	79828796	79830296	BCMO1		4.48543		chr3	48705886	48729710	IP6K2		8.0236
chr19	55911507	55913007	SHANK1		4.48543		chr2	221990990	222145254	EPHA4		8.02298
chr5	176710991	176712491	LMAN2		4.48543		chr11	101486419	101609364	YAP1		8.02113
chr9	134842918	134844418	GFI1B		4.48543		chr1	3361006	3387537	ARHGEF16		8.02113
chr7	135083634	135085134	FAM180A		4.48543		chr9	70161634	70335797	PGM5		8.02052
chr2	136214658	136216158	UBXN4		4.48543		chr14	51541269	51605696	NID2		8.02052
chr1	229242118	229243618	FAM89A		4.48543		chr4	39500877	39655878	PDS5A		8.02052
chr6	30701591	30703091	C6orf134		4.48543		chr12	55343391	55368345	PTGES3		8.02052
chr3	123764874	123767213	DTX3L	PARP9	4.48543		chr3	124110732	124229266	SEMA5B		8.01557
chr1	199704422	199705922	PHLDA3		4.48543		chr3	58293656	58385918	PXK		8.01495
chr2	191586721	191588221	STAT1		4.48543		chr1	25742662	25767964	LDLRAP1		8.01433
chr6	57144062	57145562	BAG2		4.48543		chr19	53589943	53640000	GRIN2D		8.01247
chr6	31245930	31247430	POU5F1		4.48543		chr16	86298918	86357043	KLHDC4		8.01247
chr19	40320571	40322731	FXYD1	FXYD1	4.48543		chr2	225338050	225615574	DOCK10		8.01247
chr21	31952805	31954305	SOD1		4.47249		chr13	109204184	109236915	IRS2		8.01185
chr6	2848044	2849544	SERPINB9		4.47249		chr22	20350272	20420071	PPIL2	YPEL1	8.01123
chrX	44087367	44088867	EFHC2		4.47249		chr16	67778550	67900456	SNTB2		8.01123
chr11	60818864	60820364	VWCE		4.47249		chr6	53240154	53321901	ELOVL5		8.01061
chr22	41278868	41280368	SERHL2		4.47249		chr6	76368341	76484714	SENP6		8.01061
chr16	30273683	30275183	CD2BP2		4.47249		chr9	138822201	138855460	C9orf86		8.01061
chr19	7890193	7891693	SNAPC2		4.47249		chr7	98314048	98448802	TRRAP		8.00936
chr5	132227876	132230717	GDF9	UQCRQ	4.47249		chr2	217245072	217268517	IGFBP5		8.00812
chr1	62432061	62433561	L1TD1		4.47249		chr1	1540657	1555853	MIB2		8.00812
chr15	67008917	67010418	NOX5	SPESP1	4.47249		chr11	64130221	64167363	NRXN2		8.00812
chr11	118543649	118545149	NLRX1		4.47249		chr15	43714547	43770771	SQRDL		8.00687
chr2	128118908	128120408	GPR17		4.47249		chr19	3495196	3508571	C19orf28		8.00687
chr8	55097061	55098561	TCEA1		4.47249		chr4	78089918	78178792	2011-09-01		8.00438
chr9	133395983	133397483	UCK1		4.47249		chr2	46623370	46697755	RHOQ	PIGF	8.0025
chr16	2200512	2202012	C16orf79		4.47249		chr1	42414796	42573490	FOXJ3		8.0025
chr18	65774712	65776212	CD226		4.47249		chr15	49909180	49989138	TMOD3		8.00188
chr9	94859809	94861309	SUSD3		4.47249		chr11	71391558	71469221	NUMA1		8
chr20	48239782	48241282	CEBPB		4.47249		chr8	98725582	98811663	MTDH		7.99812
chr19	18144578	18146078	IFI30		4.47249		chr2	28469282	28491020	FOSL2		7.99624
chr17	35327929	35329429	GSDMB		4.47249		chr14	90406922	90596746	RPS6KA5		7.99058
chr6	74218264	74219764	C6orf150		4.47249		chr21	32706622	32809568	C21orf63		7.99058
chr5	140843924	140845424	PCDHGC4		4.47249		chr16	20776899	20843834	DCUN1D3	LYRM1	7.98995
chr14	54672658	54674158	LGALS3		4.47249		chr17	78630855	78646011	METRNL		7.98805
chr20	13923145	13924645	MACROD2		4.45943		chrX	95826317	96742253	DIAPH2		7.98553
chr11	45862777	45864277	MAPK8IP1		4.45943		chr14	51396799	51506268	GNG2		7.98489
chr6	150431395	150432895	ULBP3		4.45943		chr8	11697598	11734227	FDFT1		7.98363
chr7	22732290	22733790	IL6		4.45943		chr17	18069660	18102780	LLGL1	FLII	7.98299
chr17	38385046	38386607	AARSD1	RUNDC1	4.45943		chr8	74865393	74953664	UBE2W		7.98173
chr5	148940327	148941827	FLJ41603		4.45943		chr7	30430667	30484918	NOD1		7.97919
chr11	5572922	5574959	TRIM6	TRIM6-TRIM34	4.45943		chr3	5138929	5197601	ARL8B		7.97855
chr3	131174803	131176303	TRH		4.45943		chr13	19875805	19998012	CRYL1		7.97792
chr15	79079349	79080849	MESDC1		4.45943		chr12	14409877	14542964	ATF7IP		7.97728
chr1	89129389	89130889	GTF2B		4.45943		chr19	60294092	60320739	PPP1R12C		7.97728
chr3	187138118	187139618	TRA2B		4.45943		chr12	57552203	57600529	LRIG3		7.97346
chr12	51627921	51629609	KRT18	KRT18	4.45943		chr1	216586013	216684582	TGFB2		7.97282
chrX	153422652	153424152	IKBKG		4.45943		chr5	10406827	10488491	2006-03-01		7.97282
chr2	227899471	227900971	MFF		4.45943		chr17	3486510	3518722	CTNS	TAX1BP3	7.97154
chr9	85760983	85762483	C9orf64		4.45943		chr22	48981534	48998172	SELO		7.96899
chr16	66590365	66591865	DPEP2		4.45943		chr11	74539687	74595092	SLCO2B1		7.96835
chrX	504078	505578	SHOX		4.45943		chr19	9931236	9982147	COL5A3		7.96514
chr6	108721790	108723290	LACE1		4.45943		chr18	19826734	19969571	TTC39C		7.96386
chr14	57931396	57932896	TOMM20L		4.44626		chr10	121400871	121427319	BAG3		7.96322
chr7	116906252	116907752	CFTR		4.44626		chr1	6008966	6083110	KCNAB2		7.96322
chr2	222996565	222998065	SGPP2		4.44626		chrX	132262729	132376871	GPC4		7.95871
chr1	200395242	200396742	PTPN7		4.44626		chr17	59578526	59694385	TEX2		7.95871
chr15	61200084	61201584	LACTB		4.44626		chr8	22078619	22125782	BMP1	BMP1	7.95807
chr1	78125787	78127287	NEXN		4.44626		chr1	203463713	203509093	TMCC2		7.95355
chr16	55216085	55217585	MT1E		4.44626		chr3	52848937	52906587	TMEM110		7.95096
chr8	145624235	145625735	VPS28		4.44626		chr1	2313073	2333870	RER1	PEX10	7.95031
chr21	45786279	45787779	SLC19A1		4.44626		chr1	36394389	36419028	MAP7D1		7.94772
chr1	11082025	11083525	EXOSC10		4.44626		chr19	54530488	54557526	CD37	TEAD2	7.94707
chrX	1470539	1472039	SLC25A6		4.44626		chr12	124115877	124193824	AACS		7.94642
chr3	3126558	3128058	IL5RA		4.44626		chrX	129026575	129072156	ELF4		7.94121
chr11	10432241	10434556	AMPD3	AMPD3	4.44626		chr3	14964239	15081820	NR2C2	MRPS25	7.94056
chr1	18679010	18680510	KLHDC7A		4.44626		chr9	124173049	124197802	PTGS1		7.94056
chr6	42017030	42018530	CCND3		4.44626		chr19	17281336	17306638	DDA1	ANO8	7.93991
chr9	115880073	115881573	AMBP		4.44626		chr19	51869412	51912224	PRKD2		7.93925
chr19	12266214	12267714	ZNF44		4.44626		chr17	21041854	21058500	TMEM11		7.93925
chr17	30799469	30800969	SLFN13		4.44626		chr1	82038669	82230695	LPHN2		7.93598
chr1	148818260	148819760	MCL1		4.44626		chr17	40494205	40541908	NMT1		7.93533
chr1	7752915	7754415	VAMP3		4.43296		chr10	127692894	128067117	ADAM12		7.93533
chr12	119391441	119392941	SFRS9		4.43296		chrX	128944349	129019282	BCORL1		7.93074
chr2	130654970	130657793	FAM128B	SMPD4	4.43296		chr19	977297	990064	CNN2		7.93074
chr13	34948332	34949832	MAB21L1		4.43296		chr4	119863425	119976774	SEC24D		7.92942
chr5	243625	245125	LRRC14B		4.43296		chr5	526333	577549	SLC9A3		7.92942
chr14	22573694	22575194	PSMB5		4.43296		chr21	41758349	41801955	TMPRSS2		7.92942
chr11	87547747	87549247	RAB38		4.43296		chr8	17478985	17544903	PDGFRL		7.92745
chr3	143426639	143428139	GK5		4.43296		chr11	73064330	73149849	RAB6A		7.92679
chr6	144371060	144372560	HYMAI		4.43296		chr8	38251717	38358947	WHSC1L1		7.92613
chr3	49441261	49442761	NICN1		4.43296		chr11	133444029	133526859	JAM3		7.92481
chr12	30739518	30741018	IPO8		4.43296		chr15	62921134	62947252	PLEKHO2		7.92415
chr1	224195206	224196706	LEFTY2		4.43296		chrX	114701432	114791433	PLS3		7.92085
chr15	48765786	48767286	TRPM7		4.43296		chr16	84490274	84513712	IRF8		7.92085
chr9	130721994	130723494	PHYHD1		4.43296		chr6	33495824	33529444	SYNGAP1		7.92085
chr11	66925452	66926952	PPP1CA		4.43296		chrX	152866201	152890013	HCFC1		7.91953
chr9	129679343	129680843	AK1		4.43296		chr3	126427202	126576888	ZNF148		7.91754
chr14	92882289	92883789	COX8C		4.43296		chr14	94953583	95011926	C14orf49		7.91754
chr6	31954302	31955802	SLC44A4		4.43296		chr17	46394534	46553225	SPAG9		7.91687
chr10	134107703	134109203	C10orf91		4.43296		chr16	30617962	30658951	SRCAP		7.91621
chr10	28327483	28328983	ARMC4		4.41954		chr1	222034217	222100297	TP53BP2		7.91555
chr10	16517972	16519472	PTER		4.41954		chr7	30290447	30373833	ZNRF2		7.91488
chr14	44435256	44436756	C14orf28		4.41954		chr8	22913036	22982645	RHOBTB2	TNFRSF10B	7.91488
chr8	77755069	77756569	ZFHX4		4.41954		chr11	1200871	1239982	MUC5B		7.91488
chr9	71624550	71626050	C9orf135		4.41954		chr15	73448774	73530979	SIN3A		7.91422
chr11	71491470	71492970	C11orf59		4.41954		chr14	74667923	74713102	TMED10		7.91355
chr16	29982100	29985044	ALDOA	ALDOA	4.41954		chr1	44643546	44889983	RNF220		7.91222
chr15	70862679	70864179	ADPGK		4.41954		chr1	32889335	32940948	RBBP4	SYNC	7.91222
chr19	11326061	11327561	LPPR2		4.41954		chr10	62299205	62374039	RHOBTB1		7.91089
chr1	152013391	152014891	SLC27A3		4.41954		chr4	71986927	72072755	MOBKL1A		7.91089
chr22	28306644	28308144	NIPSNAP1		4.41954		chr4	48194136	48477073	FRYL		7.91089
chr4	15388028	15389528	CD38		4.41954		chr5	32262867	32348871	MTMR12		7.91023
chr1	53299472	53300972	PODN		4.41954		chr7	43645383	43735608	C7orf44		7.91023
chr19	626388	627888	FSTL3		4.41954		chr3	11171213	11279939	HRH1		7.91023
chr9	130588330	130589830	TBC1D13		4.41954		chr19	39355191	39412260	LSM14A		7.91023
chr11	117361315	117362815	IL10RA		4.41954		chr19	847502	864225	C19orf22		7.91023
chr19	15203731	15205231	EPHX3		4.41954		chr6	35549351	35572839	TEAD3		7.90956
chr7	129912281	129913781	MEST		4.41954		chr6	3063924	3098429	BPHL		7.90823
chr11	73033870	73035370	PLEKHB1		4.41954		chr3	31549494	31652560	STT3B		7.90756
chr22	38227229	38228729	SMCR7L		4.41954		chr2	26769084	26807570	KCNK3		7.90489
chr6	34831848	34833348	SNRPC		4.41954		chr1	32252077	32282059	KHDRBS1		7.90154
chr1	36321262	36322762	TEKT2		4.41954		chr2	171555578	171725656	TLK1		7.90087
chr16	87244458	87245958	CYBA		4.41954		chr7	150709139	150738057	WDR86		7.90087
chr12	50501975	50503475	FIGNL2		4.41954		chr15	73546514	73658680	PTPN9		7.89885
chr20	44746014	44747514	SLC13A3		4.41954		chr17	78165726	78199700	WDR45L		7.89885
chr1	11170984	11172484	ANGPTL7		4.40599		chr19	8361204	8375317	RAB11B		7.89751
chr19	241669	243435	PPAP2C	PPAP2C	4.40599		chr4	186659844	186693706	PDLIM3		7.89684
chr7	45579649	45581149	ADCY1		4.40599		chr17	59753594	59817743	PECAM1		7.89684
chr3	159306146	159307646	SHOX2		4.40599		chr1	28935722	28968874	YTHDF2		7.89684
chr10	72748015	72749515	SLC29A3		4.40599		chr11	7491576	7631567	PPFIBP2		7.89616
chr1	26196735	26198235	PAFAH2		4.40599		chr11	36354110	36443329	PRR5L		7.8928
chr22	36285416	36286916	CDC42EP1		4.40599		chr8	52892692	52974288	PCMTD1		7.89077
chr4	5760695	5762195	EVC2		4.40599		chr16	80626358	80689639	HSD17B2		7.89077
chr16	23596701	23598201	PLK1		4.40599		chr19	6628845	6671662	C3		7.8901
chr16	55552335	55553835	CETP		4.40599		chr13	95127402	95245242	DNAJC3		7.88807
chr1	148531892	148533392	MRPS21		4.40599		chr11	129780027	129803749	ADAMTS8		7.88739
chr4	41630893	41632393	TMEM33		4.40599		chr19	4860509	4913165	UHRF1		7.88739
chr18	53439675	53441175	NARS		4.40599		chr7	130835560	130891916	PODXL		7.884
chr10	104181913	104183413	CUEDC2		4.40599		chr1	233597350	233734404	TBCE	B3GALNT2	7.88332
chr2	218865024	218866524	TMBIM1		4.40599		chr8	30762667	30789894	PPP2CB		7.88264
chr17	35549032	35550532	CASC3		4.40599		chr14	31616245	31698685	ARHGAP5		7.88196
chr16	55962914	55964414	CX3CL1		4.39232		chr1	165957810	166027779	MPZL1		7.88196
chr16	55223034	55224534	MT1M		4.39232		chr4	83800063	83939034	SCD5		7.88128
chr4	57467798	57469298	REST		4.39232		chr9	4782833	4851064	RCL1		7.8806
chr2	102135833	102137333	IL1R1		4.39232		chr9	132309914	132366482	ASS1		7.87856
chr1	1156491	1158310	B3GALT6	SDF4	4.39232		chr12	1596482	1626639	WNT5B	WNT5B	7.87788
chr4	83701650	83703150	TMEM150C		4.39232		chr2	10114376	10137989	CYS1		7.87515
chr17	7106019	7107519	CLDN7		4.39232		chr4	129950228	130015829	PHF17	PHF17	7.8731
chr15	47125422	47126922	SECISBP2L		4.39232		chr7	153215351	154316928	DPP6		7.87173
chr20	43949145	43950645	C20orf165		4.39232		chr12	115961112	116021634	TESC		7.87105
chr19	43517282	43518782	CATSPERG		4.39232		chr6	53767736	53896878	LRRC1		7.86899
chr15	46199460	46200960	SLC24A5		4.39232		chr13	23042722	23148232	TNFRSF19		7.86899
chr11	57120602	57122780	SERPING1	SERPING1	4.39232		chr18	2837027	2904090	EMILIN2		7.86831
chr12	107515523	107517023	TMEM119		4.39232		chr12	12401286	12511105	LOH12CR1		7.86762
chr2	85657158	85658658	VAMP8		4.39232		chr6	170457768	170556162	FAM120B		7.86556
chr19	55578404	55579904	POLD1		4.39232		chr19	40474877	40496547	MAG		7.86419
chr19	2927535	2929035	TLE6		4.39232		chr19	14501381	14537792	TECR		7.8635
chr1	37752451	37753951	MEAF6		4.39232		chr12	46414721	46439156	RAPGEF3		7.86281
chr11	117304825	117306325	TMPRSS13		4.39232		chr2	10628344	10747563	NOL10		7.86281
chrX	2856892	2858392	ARSD		4.39232		chr5	80751427	81082828	SSBP2		7.86212
chr19	47271129	47272629	ZNF574		4.39232		chr6	13729708	13819775	RANBP9		7.86143
chr12	109372041	109373541	ARPC3		4.39232		chr19	16691786	16789774	NWD1		7.86143
chr19	40684153	40685653	DMKN		4.39232		chr17	71095733	71134520	MYO15B		7.85867
chr1	43692005	43693505	HYI		4.37851		chr1	11768373	11788747	MTHFR		7.85867
chr11	60308396	60309896	MS4A10		4.37851		chr2	26657576	26717715	CIB4		7.85729
chr1	182272986	182274486	GLT25D2		4.37851		chr10	120430483	120504748	C10orf46		7.85729
chr11	626304	627804	DRD4		4.37851		chr3	108724472	109012737	BBX		7.85521
chr6	55551471	55552971	HMGCLL1		4.37851		chr11	77054921	77209528	RSF1		7.85521
chr6	31650328	31651828	TNF		4.37851		chr6	43152006	43237435	PTK7		7.85452
chr11	75105581	75107081	MOGAT2		4.37851		chr7	35807151	35911442	2007-09-01		7.85383
chr11	18675926	18677426	TMEM86A		4.37851		chr3	171288061	171382231	PHC3		7.85383
chr9	128606105	128607605	ZBTB43		4.37851		chr7	6015407	6065386	AIMP2	EIF2AK1	7.85314
chr1	181540132	181541632	NMNAT2		4.37851		chr7	45006311	45082594	CCM2		7.85175
chr19	10558491	10559991	AP1M2		4.37851		chr12	50631752	50677127	ACVR1B		7.85105
chr16	2776209	2777709	PRSS33		4.37851		chr20	60397080	60415734	CABLES2		7.84897
chr5	141318311	141319811	PCDH12		4.36457		chr17	1500672	1534926	PRPF8		7.84688
chr22	40424463	40425963	MEI1		4.36457		chr17	40544533	40565417	PLCD3		7.84688
chr4	53422251	53423751	RASL11B		4.36457		chr2	61558572	61618922	XPO1		7.84549
chr3	51402770	51404270	RBM15B		4.36457		chr9	15160842	15297358	TTC39B		7.8427
chr20	274369	275869	NRSN2		4.36457		chr6	31696428	31713533	BAT2		7.842
chr2	3599727	3601227	RPS7		4.36457		chr19	2379163	2407958	LMNB2		7.8406
chr20	10360070	10361570	MKKS		4.36457		chr16	2527970	2593190	PDPK1		7.8392
chr8	1979564	1981064	MYOM2		4.36457		chr22	38125704	38163078	TAB1	TAB1	7.8392
chr10	105201652	105203152	CALHM2		4.36457		chr3	185762280	185782890	EPHB3		7.8392
chr1	19472655	19474155	AKR7L		4.36457		chr14	75197373	75658553	TTLL5	BCYRN1	7.8364
chr8	143747903	143749403	JRK		4.36457		chr14	71065794	71275873	SIPA1L1		7.8343
chr1	181188676	181190176	C1orf14		4.36457		chr18	58341637	58396798	ZCCHC2		7.8343
chr10	27580741	27582241	LOC387646		4.36457		chr8	56954939	57086494	LYN		7.83219
chr11	12264022	12265522	MICALCL		4.36457		chr17	45616455	45633999	COL1A1		7.83078
chr16	68317534	68319034	NQO1		4.36457		chr18	57633283	57711284	RNF152		7.83007
chr18	31210799	31212299	ZNF396		4.36457		chr13	35241122	35603464	DCLK1		7.82867
chr17	71771880	71773380	FAM100B		4.36457		chrX	5818082	6155888	NLGN4X		7.82796
chr11	33016538	33018038	TCP11L1		4.36457		chr2	46779852	46843431	SOCS5		7.82796
chr15	49420004	49421504	GLDN		4.3505		chr19	61344367	61364074	ZNF444		7.82796
chr10	90702060	90703560	ACTA2		4.3505		chr3	130849324	131095093	TMCC1		7.82725
chr22	34106086	34107586	HMOX1		4.3505		chr7	130663134	130831937	MKLN1		7.82655
chr15	81470897	81472397	C15orf40		4.3505		chr12	1670507	1768106	ADIPOR2		7.82514
chrX	153632042	153633542	GAB3		4.3505		chr4	152260882	152367110	SH3D19		7.82443
chr17	7471419	7472919	SAT2		4.3505		chr10	134943127	134976656	TUBGCP2	ZNF511	7.82443
chr2	220143755	220145697	OBSL1	INHA	4.3505		chr11	101772265	101828985	TMEM123		7.82443
chr4	164634122	164635622	C4orf43		4.3505		chr1	224803123	224859926	C1orf95		7.82372
chr1	6218131	6219631	ICMT		4.3505		chr17	71229110	71265494	ITGB4		7.82372
chr8	146146578	146148078	ZNF16		4.3505		chr10	115989007	116039741	VWA2		7.82372
chr19	14467444	14468944	GIPC1		4.3505		chr1	21708444	21777492	ALPL		7.8216
chr22	37739210	37740710	APOBEC3C		4.3505		chr19	18312407	18341763	PGPEP1		7.8216
chr19	2671890	2673390	DIRAS1		4.3505		chr1	1179154	1199097	UBE2J2		7.82018
chr14	54024994	54026494	GMFB		4.3505		chr4	103936216	103968445	UBE2D3		7.82018
chr10	69661361	69662861	ATOH7		4.3505		chr3	41215945	41256943	CTNNB1		7.81876
chrX	152698649	152700149	SRPK3		4.3505		chr12	68150395	68259829	FRS2		7.81805
chr15	76951226	76952726	MORF4L1		4.3505		chr1	95135094	95165323	CNN3		7.81663
chr4	660710	662210	MYL5		4.3505		chr5	155686344	156127376	SGCD		7.81307
chr5	132389639	132391139	ZCCHC10		4.3505		chr1	32346230	32414755	KPNA6		7.81164
chr9	111299914	111301414	PTPN3		4.3505		chr10	5847191	5895518	GDI2		7.81093
chr12	117057252	117058752	PEBP1		4.3505		chr1	112119976	112333300	KCND3		7.81021
chr20	61053443	61054943	SLC17A9		4.3505		chr11	64705918	64736052	CAPN1		7.80879
chr16	2969975	2971475	PKMYT1		4.3505		chr19	37779746	37857942	ANKRD27		7.80735
chr5	132189401	132190901	SHROOM1		4.3505		chr22	48966486	48980154	TRABD		7.80735
chr9	135275940	135277440	ADAMTS13		4.3505		chr2	98602000	98714021	MGAT4A		7.80521
chr11	118459796	118461296	HMBS		4.3505		chr7	97748914	97758775	BRI3		7.80521
chr4	153820141	153821641	TMEM154		4.3505		chr3	42176664	42229113	TRAK1		7.80377
chr20	55628538	55630038	ZBP1		4.3505		chr1	164063513	164143963	UCK2		7.80377
chr6	52333884	52335384	PAQR8		4.3505		chr7	2912294	3050105	CARD11		7.8009
chr1	36337937	36339437	COL8A2		4.33628		chr7	128257718	128286564	FLNC		7.79946
chr1	11916332	11917832	PLOD1		4.33628		chr8	30555572	30635280	GTF2E2		7.79802
chr16	83703115	83704615	FAM92B		4.33628		chr16	16150922	16224829	ABCC6		7.79658
chr3	8749495	8750995	CAV3		4.33628		chr4	2218957	2233537	MXD4		7.79586
chr1	32446281	32447781	DCDC2B		4.33628		chr11	72143421	72182398	STARD10		7.79514
chr1	45788084	45789584	AKR1A1		4.33628		chr12	6903886	6921745	ATN1		7.79514
chr1	116112449	116113949	CASQ2		4.33628		chr19	16083489	16105445	RAB8A		7.79369
chr5	133540123	133541623	SKP1		4.33628		chr19	17527510	17554965	GLT25D1		7.79369
chr8	40129145	40130645	C8orf4		4.33628		chr20	32612006	32728750	PIGU		7.79152
chr12	1897631	1899131	CACNA2D4		4.33628		chr1	229566120	229627413	EGLN1		7.79152
chr11	32993303	32994803	DEPDC7		4.33628		chr1	1142150	1157310	SDF4		7.79152
chr19	54066460	54067960	PPP1R15A		4.33628		chr2	71412396	71515697	ZNF638		7.7908
chr14	20579224	20580724	RNASE7		4.33628		chr4	146622400	146699775	SMAD1		7.7908
chr18	41905748	41907248	PSTPIP2		4.33628		chr10	11905402	11954280	C10orf47		7.7908
chr2	70271155	70272655	C2orf42		4.33628		chr12	68923043	69035040	CNOT2		7.78935
chr17	37971603	37973103	MLX		4.33628		chr12	91690415	91847238	EEA1		7.78718
chr20	60963060	60964560	TCFL5		4.33628		chr16	11869485	11917326	GSPT1		7.78718
chr1	148559551	148561051	PRPF3		4.33628		chr5	176264611	176366049	UIMC1		7.78572
chr1	43507251	43508751	TMEM125		4.33628		chr16	30843396	30867605	FBXL19		7.785
chr16	64957025	64958525	CDH5		4.33628		chr22	20603792	20637217	PPM1F		7.78427
chr3	129851909	129853409	RPN1		4.33628		chr22	29807304	29830609	SMTN		7.78354
chr17	38063791	38065291	TUBG2		4.32193		chr19	18125015	18142343	PIK3R2		7.78209
chr9	37411706	37413206	GRHPR		4.32193		chr17	7017474	7023607	ASGR1		7.78209
chr3	50515396	50516896	CACNA2D2		4.32193		chr17	75797673	75841901	SGSH	SLC26A11	7.7799
chr8	67567044	67568544	C8orf46		4.32193		chr11	484511	496821	RNH1		7.7799
chr3	48910906	48912406	SLC25A20		4.32193		chr12	48303669	48387464	PRPF40B	FMNL3	7.7799
chr6	31852587	31854087	C6orf27		4.32193		chr2	69822630	69907100	ANXA4		7.7799
chr1	224031137	224032637	SRP9		4.32193		chr1	96959762	97053187	PTBP2		7.77917
chrX	51090822	51092322	NUDT10		4.32193		chr5	131005305	131160655	FNIP1		7.77844
chr2	27292761	27294261	CAD		4.32193		chr3	57718213	57889934	SLMAP		7.77771
chr1	6561649	6563149	ZBTB48		4.32193		chr12	119456514	119499780	RNF10		7.77771
chr5	140847991	140849491	PCDHGC5		4.32193		chr19	14380630	14391171	DDX39		7.77698
chr4	24405182	24406682	SOD3		4.32193		chr19	60432958	60461850	SAPS1		7.77625
chr12	109768193	109769693	CCDC63		4.32193		chr1	115392156	115433644	TSPAN2		7.77405
chr19	50195551	50197051	RELB		4.32193		chr1	145479805	145564639	BCL9		7.77186
chr1	66771412	66772912	SGIP1		4.32193		chr5	171569254	171643400	UBTD2		7.76965
chr19	19174738	19176238	NR2C2AP		4.32193		chr19	2187815	2199678	SF3A2		7.76965
chr19	54349993	54351493	HRC		4.32193		chr19	4590526	4606580	TNFAIP8L1		7.76892
chr6	31214606	31216106	PSORS1C2		4.32193		chr3	57532129	57558255	ARF4		7.76892
chr22	35585975	35587475	NCF4		4.32193		chr7	30141076	30168906	C7orf41		7.76818
chr15	20383835	20385335	TUBGCP5		4.30743		chr15	77039345	77170270	RASGRF1		7.76745
chr1	19510326	19512227	PQLC2	AKR7A2	4.30743		chr18	9465529	9528106	RALBP1		7.76598
chr16	65342526	65344026	DYNC1LI2		4.30743		chr20	56467831	56523355	APCDD1L		7.76377
chr8	39083206	39084706	ADAM32		4.30743		chr1	238719495	238842085	GREM2		7.75933
chr17	74487156	74488656	LGALS3BP		4.30743		chr17	40456231	40493999	DCAKD		7.75859
chr19	43438512	43440012	PPP1R14A		4.30743		chr1	19796053	19827761	C1orf151		7.75489
chr7	10979040	10980540	PHF14		4.30743		chr19	17573137	17660008	UNC13A		7.75415
chr19	17197054	17198554	OCEL1		4.30743		chr19	45664965	45774205	SPTBN4		7.75192
chrX	2428508	2430015	ZBED1	DHRSX	4.30743		chr17	17056251	17081227	FLCN		7.75192
chr7	81236888	81238388	HGF		4.30743		chr14	100073238	100105884	BEGAIN		7.75043
chr19	12773194	12774694	PRDX2		4.30743		chr11	46255803	46299548	CREB3L1		7.75043
chr3	58627101	58628601	FAM3D		4.30743		chr1	45865564	45924889	GPBP1L1		7.74968
chr18	12647412	12648912	SPIRE1		4.30743		chr19	60878372	60898945	EPN1		7.74968
chr3	53139010	53140510	RFT1		4.30743		chr20	47163282	47238311	STAU1		7.74894
chrX	152822722	152824222	AVPR2		4.30743		chr17	24606979	24645292	NUFIP2		7.74819
chr3	52254264	52255764	PPM1M		4.30743		chr11	130745580	131711926	NTM		7.7467
chr19	60843203	60845729	ZNF580	ZNF580	4.30743		chr9	135389795	135430461	ADAMTSL2		7.7467
chr2	120232676	120234176	PTPN4		4.30743		chr9	109085364	109134291	RAD23B		7.74595
chr1	202647067	202648567	PPP1R15B		4.30743		chr11	93501741	93554785	PANX1		7.74446
chr11	76490533	76492033	OMP		4.30743		chr12	61324030	61614932	PPM1H		7.74446
chr1	183552584	183554084	IVNS1ABP		4.30743		chr1	44459328	44593526	ERI3		7.74371
chr6	79632907	79634407	IRAK1BP1		4.29278		chr3	37069120	37192855	LRRFIP2		7.74371
chr16	1085745	1087245	C1QTNF8		4.29278		chr20	32567864	32592423	DYNLRB1		7.74222
chr3	99794645	99796145	CPOX		4.29278		chr3	50248650	50271790	GNAI2		7.74147
chr22	49099510	49101010	FAM116B		4.29278		chr2	183497849	183611474	NCKAP1		7.73922
chr10	103814136	103815636	HPS6		4.29278		chr3	43303007	43367638	SNRK		7.73847
chr19	59076278	59077778	PRKCG		4.29278		chr10	103534189	103568212	MGEA5		7.73772
chr11	47246502	47248274	MADD	MADD	4.29278		chr1	9019593	9052474	SLC2A5		7.73772
chrX	146800200	146801700	FMR1		4.29278		chr5	17270749	17329943	BASP1		7.73772
chr19	51608259	51609759	CCDC8		4.29278		chr1	44229866	44269721	CCDC24	SLC6A9	7.73697
chr11	46896152	46897652	LRP4		4.29278		chr5	139604818	139662873	PFDN1		7.73697
chr19	51666160	51667660	PNMAL1		4.29278		chr2	241174817	241205795	CAPN10	CAPN10	7.73621
chr4	1097082	1098582	RNF212		4.29278		chr11	71613529	71632868	INPPL1	PHOX2A	7.73471
chr1	158635990	158637490	VANGL2		4.29278		chr15	61402782	61461128	CA12		7.73471
chr11	86425533	86427033	TMEM135		4.29278		chr5	75734904	76039713	IQGAP2		7.73471
chr1	45728927	45730427	TESK2		4.29278		chr16	22980228	23068092	USP31		7.73396
chr9	139128516	139130016	DPP7		4.29278		chr16	66153964	66230589	CTCF		7.73245
chr1	154827181	154828681	APOA1BP		4.29278		chr16	65206153	65288111	CMTM4		7.7317
chr1	46436208	46437708	POMGNT1		4.29278		chr17	50697319	50757425	HLF		7.73094
chr4	24986945	24988445	ANAPC4		4.29278		chr17	24107122	24193967	C17orf63		7.73094
chr6	36205239	36206739	MAPK13		4.29278		chr14	77043022	77152863	SPTLC2		7.73094
chr12	27823453	27824953	KLHDC5		4.29278		chr7	83425594	83662153	SEMA3A		7.73019
chr16	65700415	65701915	C16orf70		4.29278		chr21	16024366	16174248	USP25		7.73019
chr4	71923584	71925084	GRSF1		4.29278		chr22	17403794	17489967	DGCR2		7.72943
chr17	4410125	4411625	GGT6		4.29278		chr3	47397494	47429935	PTPN23		7.72716
chr17	77909412	77910912	TEX19		4.29278		chr17	70617676	70639472	ARMC7	NT5C	7.72489
chr3	48697838	48699338	NCKIPSD		4.27798		chr1	40278841	40310908	CAP1		7.72489
chr15	61120890	61122390	TPM1		4.27798		chr14	92773648	92869138	BTBD7		7.72413
chr9	138387454	138388954	CARD9		4.27798		chr19	59333260	59355258	CNOT3	LENG1	7.72338
chr1	94147100	94148600	GCLM		4.27798		chr8	28615071	28667121	EXTL3		7.72262
chr17	40858295	40859795	ARHGAP27		4.27798		chr4	114591638	114902532	CAMK2D		7.7211
chr16	73576018	73577518	WDR59		4.27798		chr9	135218160	135232791	SURF4		7.72034
chr17	40400670	40402170	C1QL1		4.27798		chr15	61687869	61913200	HERC1		7.71958
chr2	61968795	61970295	CCT4		4.27798		chr7	66099251	66341933	TYW1		7.71958
chr21	34962557	34964057	CLIC6		4.27798		chr4	15771225	15837259	TAPT1		7.71958
chr16	88153590	88155838	RPL13	SNORD68	4.27798		chr19	15351858	15390833	AKAP8L		7.71882
chr1	219025661	219027161	MOSC1		4.27798		chr10	43201070	43224702	HNRNPF		7.71882
chr7	133651867	133653367	SLC35B4		4.27798		chr17	55051831	55129099	CLTC		7.71882
chr6	108385675	108387175	SEC63		4.27798		chr9	72189332	72219393	KLF9		7.7173
chr2	152392755	152394255	ARL5A		4.27798		chr1	149641823	149698556	POGZ		7.71653
chr16	88565488	88566988	AFG3L1		4.27798		chr18	19337459	19420579	C18orf8	NPC1	7.71653
chr22	36569749	36571249	ANKRD54		4.27798		chr13	19430809	19558939	ZMYM2		7.71348
chr1	154170312	154171812	KIAA0907		4.27798		chr12	22237591	22378915	ST8SIA1		7.71272
chr3	190830909	190832409	TP63		4.27798		chr7	2685688	2721595	AMZ1		7.71272
chr8	21971631	21973131	EPB49		4.27798		chr8	101999980	102034799	YWHAZ		7.71272
chr14	95791311	95792811	BDKRB1		4.27798		chr1	51474532	51511707	RNF11		7.71195
chr12	12655097	12656597	CREBL2		4.27798		chr3	50167851	50201512	SEMA3F		7.71195
chr9	35062239	35063739	VCP		4.27798		chr20	56241238	56317901	PPP4R1L		7.71119
chr5	74197871	74199371	FAM169A		4.27798		chr22	36216345	36245156	CARD10		7.71042
chr12	63438993	63440493	GNS		4.27798		chr1	93080308	93199667	FAM69A		7.70966
chr1	150070472	150071972	RORC		4.27798		chr14	98933835	99016979	SETD3		7.70889
chr14	93924406	93925906	SERPINA1		4.27798		chr17	71174993	71215734	SAP30BP		7.70813
chr4	77353559	77355059	SCARB2		4.26303		chr14	51188325	51267194	FRMD6		7.70506
chr2	183439243	183440743	FRZB		4.26303		chr16	19474540	19619945	C16orf62		7.70275
chr2	10968513	10970013	KCNF1		4.26303		chr2	96889199	96899462	SEMA4C		7.70198
chr1	152740318	152742213	TDRD10	SHE	4.26303		chr4	81041796	81213501	ANTXR2		7.70044
chr21	44529190	44530690	AIRE		4.26303		chr19	44595589	44610895	PLEKHG2		7.69967
chr10	99321245	99322745	ANKRD2		4.26303		chr1	226175787	226202299	WNT9A		7.6989
chr9	139005690	139007190	C9orf142		4.26303		chr5	72148173	72245971	TNPO1		7.6989
chr16	45564626	45566126	DNAJA2		4.26303		chr4	52404032	52477760	DCUN1D4		7.6989
chr15	38842576	38844076	GCHFR		4.26303		chr8	117726235	117837243	EIF3H		7.69813
chr8	22044010	22045510	HR		4.26303		chr20	35579233	35589747	BLCAP		7.69658
chr4	77445700	77447200	STBD1		4.26303		chr19	16169664	16207156	AP1M1		7.69581
chr17	46266603	46268103	WFIKKN2		4.26303		chr19	43446937	43475093	SPINT2		7.69581
chr12	6767911	6769411	CD4		4.26303		chr20	48844873	48927121	BCAS4		7.69426
chr11	77411468	77412968	KCTD14		4.26303		chr5	176843000	176857208	PDLIM7		7.69426
chr12	70433924	70435424	RAB21		4.26303		chr8	124584538	124622627	FBXO32		7.69194
chr9	130525729	130527229	ZDHHC12		4.26303		chr14	90993708	91046397	SMEK1		7.69194
chr13	113065964	113067464	GRTP1		4.26303		chr22	28053670	28114572	AP1B1		7.69116
chr8	120936851	120938351	DSCC1		4.26303		chr1	1217626	1233132	ACAP3		7.69039
chr5	138753004	138754504	MGC29506		4.26303		chr22	40559051	40632321	SREBF2		7.68961
chr5	122137648	122139148	SNX2		4.26303		chr17	12633553	12862106	RICH2	ELAC2	7.68494
chr4	122837097	122838597	ANXA5		4.26303		chr13	112999469	113025742	LAMP1		7.68182
chr17	23392814	23394314	NLK		4.26303		chr16	23383143	23429309	GGA2		7.68104
chr8	71743153	71745001	XKR9	LACTB2	4.26303		chr11	395715	407397	SIGIRR		7.67635
chr11	66976276	66977776	GPR152		4.26303		chr15	88428215	88446712	IDH2		7.67557
chr15	53349276	53351399	RAB27A	RAB27A	4.26303		chr12	119900931	119924695	HNF1A		7.67478
chr10	81881237	81882737	PLAC9		4.24793		chr10	99248757	99320950	UBTD1		7.674
chrX	20044535	20046035	MAP7D2		4.24793		chr17	60563917	60654281	RGS9		7.67243
chr1	84928328	84929828	SSX2IP		4.24793		chr10	3808188	3817473	KLF6		7.67164
chr1	244953000	244954500	SCCPDH		4.24793		chr1	191357710	191490563	CDC73		7.67085
chr3	184180520	184182020	DCUN1D1		4.24793		chr10	104394241	104408066	TRIM8		7.67085
chr3	125295247	125296747	KALRN		4.24793		chrX	135057224	135121184	FHL1		7.66928
chr7	142458559	142460059	OR6V1		4.24793		chr1	1233856	1249909	PUSL1	CPSF3L	7.66849
chr1	41259514	41261014	SLFNL1		4.24793		chr9	76893217	76951934	OSTF1		7.66849
chr12	121780582	121782082	GPR81		4.24793		chr16	82959633	83055294	ATP2C2		7.6677
chr11	107496467	107497967	ACAT1		4.24793		chr2	64712259	64734550	SERTAD2		7.66691
chr15	88256726	88258226	C15orf38		4.24793		chr7	72492663	72574551	BAZ1B		7.66613
chr1	109827083	109828583	ATXN7L2		4.24793		chr7	150387589	150404547	SLC4A2		7.66613
chr2	219452498	219453998	WNT10A		4.24793		chr8	144945077	144969537	SCRIB		7.66613
chr3	127285324	127286824	SLC41A3		4.24793		chr8	1909450	1942516	KBTBD11		7.66534
chr17	1611008	1612508	SERPINF1		4.24793		chr22	37856724	37878484	CBX7		7.66455
chr3	46693403	46694903	ALS2CL		4.24793		chr12	92326218	92360157	UBE2N		7.66455
chr17	6857796	6859296	C17orf49		4.24793		chr12	94575713	94708667	NTN4		7.66376
chr16	29993884	29995384	PPP4C		4.24793		chr7	72751470	72771953	STX1A		7.66217
chr21	29313056	29314556	RWDD2B		4.23266		chr8	1699276	1722143	CLN8		7.66138
chr17	7158882	7160382	GPS2		4.23266		chr16	66676875	66818338	NFATC3		7.66138
chr21	44940514	44942014	KRTAP10-12		4.23266		chr22	38296703	38415687	CACNA1I		7.6598
chr9	129701192	129702692	ST6GALNAC6		4.23266		chrX	10084984	10165699	CLCN4		7.6598
chr11	124114038	124115538	NRGN		4.23266		chr22	18608937	18635816	RTN4R		7.65742
chr15	33625196	33626696	ATPBD4		4.23266		chr22	16596905	16636779	BID		7.65742
chr20	225203	226703	ZCCHC3		4.23266		chr22	22737764	22904596	CABIN1		7.65503
chr2	54410574	54412074	C2orf73		4.23266		chr4	1331103	1371837	KIAA1530		7.65503
chr11	58099466	58100966	LPXN		4.23266		chr9	98302215	98421933	CDC14B		7.65503
chr3	170965042	170966542	TERC		4.23266		chr12	55768943	55791428	NAB2	STAT6	7.65424
chr16	56218919	56220419	GPR56		4.23266		chr4	1954240	1980757	WHSC2		7.65344
chr19	44214538	44216038	FBXO27		4.23266		chr16	45475808	45522701	GPT2		7.65344
chr1	28070641	28072141	C1orf38		4.23266		chr18	42168184	42294781	RNF165		7.65185
chr14	105023301	105024801	CRIP1		4.23266		chr1	198975308	199096454	CAMSAP1L1		7.65105
chr1	86941844	86943344	SH3GLB1		4.23266		chr9	132767646	132804060	FIBCD1		7.64946
chr6	18372278	18373778	DEK		4.23266		chr3	186844220	187025521	IGF2BP2		7.64786
chr7	23685273	23686773	C7orf46		4.23266		chr5	138705417	138746938	PAIP2	SLC23A1	7.64706
chr6	2786580	2788080	SERPINB1		4.23266		chr17	24256396	24302634	PHF12		7.64626
chr20	3610238	3611738	ADAM33		4.23266		chr5	149579247	149649596	CAMK2A		7.64466
chr1	42978012	42979512	CLDN19		4.23266		chr10	117806433	118023116	GFRA1		7.64305
chr6	126701945	126703445	C6orf173		4.23266		chr1	19843394	19857532	NBL1		7.64145
chr4	48603072	48604572	OCIAD2		4.23266		chr11	58696387	58737070	DTX4	MPEG1	7.63984
chr11	64284263	64285763	PYGM		4.23266		chr7	134697088	134845391	CNOT4		7.63904
chr1	159759659	159761159	HSPA6		4.23266		chr22	27993997	28026514	EWSR1		7.63904
chr17	40694762	40696262	C17orf46		4.23266		chr2	38643831	38683682	HNRPLL		7.63904
chr6	37428725	37430225	RNF8		4.23266		chr4	141761385	141896921	TBC1D9		7.63823
chr1	154429353	154430853	SLC25A44		4.23266		chr11	6372930	6397220	APBB1	APBB1	7.63743
chr17	37245517	37248068	NT5C3L	KLHL10	4.23266		chr2	61986306	62216709	COMMD1		7.63421
chr19	40957315	40958815	SNX26		4.23266		chr5	78108792	78318113	ARSB		7.6334
chr22	49363244	49364744	CPT1B		4.23266		chr1	35507154	35660132	ZMYM4		7.6334
chr1	32573921	32575421	MARCKSL1		4.23266		chr10	12249578	12332593	NUDT5	CDC123	7.6334
chr15	64465264	64466764	MAP2K1		4.21723		chr11	68427894	68464645	IGHMBP2		7.63259
chr19	43995080	43996580	LGALS4		4.21723		chr8	98856984	98934006	LAPTM4B		7.63259
chr6	123150669	123152169	SMPDL3A		4.21723		chr8	39911630	39993067	IDO2		7.63178
chr6	3021056	3022556	RIPK1		4.21723		chr20	39199574	39237771	PLCG1		7.63097
chr6	10830133	10831633	TMEM14C		4.21723		chr11	2922235	2970183	NAP1L4		7.63017
chr22	21816512	21818012	RAB36		4.21723		chr20	35964912	36007161	VSTM2L		7.62936
chr7	20792533	20794033	SP8		4.21723		chr18	22288871	22474306	KCTD1		7.62855
chr13	40666202	40667702	KBTBD7		4.21723		chr1	196392730	196558169	NEK7		7.62855
chr19	60687405	60688905	NAT14		4.21723		chr11	77577605	77603401	USP35		7.62855
chr6	117193079	117194579	FAM162B		4.21723		chr17	73681754	73694880	TK1		7.62449
chr15	60145467	60146967	C2CD4A		4.21723		chr10	76541472	76606455	SAMD8		7.62368
chr6	53637965	53639465	KLHL31		4.21723		chr5	177564113	177592409	HNRNPAB	AGXT2L2	7.62368
chr2	219733331	219734831	NHEJ1		4.21723		chr22	29017978	29052894	TBC1D10A		7.62287
chr3	51970192	51971692	PCBP4		4.21723		chr20	61589809	61600949	EEF1A2		7.62042
chr1	149414671	149416171	TMOD4		4.21723		chr5	83273881	83716367	EDIL3		7.61961
chr5	68548328	68549828	MRPS36		4.21723		chr9	132874324	132958267	LAMC3		7.61798
chr10	15178187	15180324	RPP38	C10orf111	4.21723		chr4	1783003	1827772	LETM1		7.61553
chr1	225988319	225990735	SNAP47	JMJD4	4.21723		chr7	73226641	73249365	EIF4H		7.61471
chr2	85695793	85697293	USP39		4.21723		chr17	45566099	45582876	PPP1R9B		7.61307
chr7	104949421	104950921	PUS7		4.21723		chr3	48484200	48516665	SHISA5		7.61307
chr14	76348536	76350036	ANGEL1		4.21723		chr17	24944652	24972567	ANKRD13B	CORO6	7.61143
chr12	121802323	121803823	DENR		4.21723		chr6	17723247	17814797	NUP153		7.61143
chr22	39404127	39405627	MCHR1		4.21723		chr16	56054051	56077886	POLR2C	DOK4	7.61143
chr16	23100540	23102040	SCNN1G		4.21723		chr11	65162153	65174967	SIPA1		7.61143
chr3	50340172	50341672	TUSC2		4.21723		chr3	20056527	20170900	KAT2B		7.61061
chr10	116570492	116571992	FAM160B1		4.21723		chr8	42871189	43004838	HOOK3		7.60979
chr21	42788970	42790470	RSPH1		4.21723		chr2	86106961	86186789	POLR1A		7.60979
chr12	12739888	12741388	GPR19		4.21723		chr8	41238633	41286147	SFRP1		7.60897
chr3	9825903	9827403	TTLL3		4.21723		chr19	47521600	47574761	MEGF8		7.60815
chr6	167455230	167456730	CCR6		4.21723		chr20	48940289	48980934	ADNP		7.60733
chr8	22187754	22189254	PIWIL2		4.21723		chr6	157722544	158014965	ZDHHC14		7.60733
chr17	4775371	4776871	GP1BA		4.21723		chr14	85066240	85164023	FLRT2		7.60569
chr16	88615508	88617008	GAS8		4.21723		chr12	122986907	123023116	CCDC92		7.60569
chr1	109005171	109006671	C1orf59		4.21723		chr15	37660571	37676960	THBS1		7.60486
chr3	123881361	123882861	PARP14		4.21723		chr22	36334448	36359517	GGA1	GGA1	7.60404
chr5	356290	357790	AHRR		4.21723		chr4	185913742	185984209	ACSL1		7.60404
chr4	122940921	122942421	EXOSC9		4.21723		chr13	113158134	113193024	DCUN1D2		7.60239
chr16	66235530	66237030	RLTPR		4.20163		chrX	117513899	117704151	DOCK11		7.60239
chr17	76897143	76898643	C17orf55		4.20163		chr8	59069666	59224831	FAM110B		7.60156
chr20	308307	309807	TRIB3		4.20163		chr16	27706350	27806979	GSG1L		7.60156
chr16	14633168	14634668	BFAR		4.20163		chr19	4423254	4453222	HDGF2		7.60074
chr16	4777900	4779400	2012-09-01		4.20163		chr3	47602381	47798409	SMARCC1		7.60074
chr15	81444998	81446498	FAM103A1		4.20163		chr19	540892	568159	HCN2		7.60074
chr19	54646427	54648784	PIH1D1	ALDH16A1	4.20163		chr10	42892522	42945803	RET	RET	7.59826
chr22	29150719	29152219	MTP18		4.20163		chr2	32435599	32697469	BIRC6		7.59826
chr5	149772016	149773516	CD74		4.20163		chr13	43905654	44048701	TSC22D1		7.59743
chr2	233442237	233443737	C2orf82		4.20163		chr1	242882974	242938957	PPPDE1		7.59743
chr22	24088024	24089524	LRP5L		4.20163		chr6	167970519	168115552	MLLT4		7.59743
chr19	60282571	60284071	EPS8L1		4.20163		chr9	137106909	137152851	OLFM1		7.5966
chr5	95183833	95185333	GLRX		4.20163		chr12	87410697	87498369	KITLG		7.59578
chr20	48203242	48204742	TMEM189-UBE2V1		4.20163		chr17	76777987	76811346	AZI1		7.59495
chr3	132562378	132563878	NUDT16P		4.20163		chr15	39058370	39195632	INO80		7.59412
chr1	163779101	163780601	LRRC52		4.20163		chr21	46703289	46814354	DIP2A		7.59246
chr9	129250237	129251737	SNORA65		4.20163		chr19	2736505	2764599	THOP1		7.59163
chr16	74126069	74127569	CHST5		4.20163		chr7	77004708	77107324	PTPN12		7.59079
chr10	100196194	100197694	HPS1		4.18587		chr10	69990122	70124245	TET1		7.58996
chr2	174821111	174822611	OLA1		4.18587		chr12	52060245	52096493	SP1		7.58996
chr19	5735110	5736610	PRR22		4.18587		chr21	37517595	37561703	DSCR3		7.58913
chr19	41082892	41085721	NFKBID	HCST	4.18587		chr21	31412606	31853161	TIAM1		7.58913
chr3	151903932	151905432	FAM194A		4.18587		chr7	39629686	39714242	RALA		7.5883
chr11	67533365	67534865	ALDH3B1		4.18587		chr19	49943817	49955141	BCL3		7.58496
chr16	556032	557532	NHLRC4		4.18587		chr5	169607665	169657400	LCP2		7.58329
chr19	51940142	51942560	FKRP	STRN4	4.18587		chr5	179660305	179712921	GFPT2		7.58246
chr7	94901820	94903320	PON2		4.18587		chr3	53234694	53265108	TKT		7.58162
chr22	31199706	31201723	FBXO7	FBXO7	4.18587		chr8	81561002	81597165	ZBTB10		7.58078
chr12	63800883	63802383	WIF1		4.18587		chr15	63124760	63147441	OSTBETA	RASL12	7.57911
chr7	150375537	150377037	ACCN3		4.18587		chr22	18447833	18484768	DGCR8	TRMT2A	7.57743
chr19	34993740	34995900	CCNE1	CCNE1	4.18587		chr20	33677379	33716262	CPNE1		7.57743
chr4	68897919	68899419	YTHDC1		4.18587		chr14	68587390	68689667	DCAF5		7.57743
chr9	130458450	130459950	WDR34		4.18587		chr19	43616179	43770044	RYR1		7.57659
chr20	23380982	23382482	CST11		4.18587		chr22	36093945	36153451	ELFN2		7.57407
chr2	190752925	190754425	C2orf88		4.18587		chr12	44409886	44588086	ARID2		7.57407
chr17	16197037	16198537	CENPV		4.18587		chr13	20175481	20195237	IL17D		7.56986
chr12	97510533	97512033	SLC25A3		4.18587		chr5	108698308	108773574	PJA2		7.56901
chr11	74949817	74951317	SERPINH1		4.18587		chr5	55272450	55326520	IL6ST		7.56901
chr1	33419758	33421258	TRIM62		4.18587		chr17	35885605	35911380	TNS4		7.56901
chr11	60726559	60728059	PGA3		4.18587		chr12	41138407	41269839	PRICKLE1		7.56817
chr13	49163124	49164624	EBPL		4.18587		chr13	105993662	106018515	ARGLU1		7.56817
chr5	61636745	61638245	KIF2A		4.18587		chr11	64910616	64937571	FRMD8		7.56817
chr15	88119592	88121092	MESP2		4.18587		chr5	179460400	179568736	RASGEF1C		7.56732
chr1	155052764	155054264	SH2D2A		4.18587		chr22	42908102	42934367	PARVG		7.56732
chr17	56887588	56889088	TBX4		4.18587		chr14	99869877	99912433	WARS		7.56732
chr12	14887180	14888680	ART4		4.18587		chr1	160306204	160606437	NOS1AP		7.56563
chr18	10514872	10516372	NAPG		4.18587		chr19	40900760	40921619	MLL4		7.56478
chr22	49317374	49318874	ODF3B		4.18587		chr18	53464656	53550037	ATP8B1		7.56224
chr1	28790298	28791798	RAB42		4.16993		chr1	114736921	114855304	TRIM33		7.56055
chr4	123010592	123012092	BBS7		4.16993		chr6	132820355	132876030	STX7		7.56055
chr16	218950	220450	LUC7L		4.16993		chr20	25124338	25155360	ENTPD6		7.558
chr22	29419792	29421292	OSBP2		4.16993		chr7	32501700	32590304	AVL9		7.558
chr12	112343598	112345098	SDSL		4.16993		chr9	114020538	114135765	ROD1		7.558
chr20	33462747	33464247	UQCC		4.16993		chr8	11316382	11361686	FAM167A		7.55629
chr8	86343967	86345467	CA13		4.16993		chr11	64114857	64126396	SLC22A12		7.55544
chr19	13735336	13736836	MRI1		4.16993		chr7	65307693	65462872	TPST1		7.55459
chrX	69417792	69419292	RAB41		4.16993		chr19	54163194	54188422	GYS1		7.55459
chr19	14489701	14491201	DNAJB1		4.16993		chr7	150319076	150352519	NOS3	ATG9B	7.55459
chr7	142815607	142817107	EPHA1		4.16993		chr12	8741784	8821054	RIMKLB		7.55288
chr9	124630161	124631661	PDCL		4.16993		chr16	79691984	79811476	PKD1L2		7.55288
chr22	35776724	35778224	KCTD17		4.16993		chr15	27001131	27197808	APBA2		7.55288
chr2	176671775	176673275	HOXD12		4.16993		chr14	96038472	96103201	PAPOLA		7.55288
chr1	27119810	27121310	NUDC		4.16993		chr20	4077449	4116369	SMOX		7.54946
chr6	33493543	33496324	CUTA	SYNGAP1	4.16993		chr3	49482568	49548050	DAG1		7.54861
chr1	54953116	54954616	TTC4		4.16993		chr3	52913666	53055110	SFMBT1	SFMBT1	7.54861
chr3	126721248	126722748	SNX4		4.16993		chr21	33837219	33871682	SON	SON	7.54861
chr7	45162891	45164391	RAMP3		4.16993		chr19	45863651	45888396	NUMBL		7.54689
chr5	126393839	126395339	2003-03-01		4.16993		chr2	74913289	74973989	HK2		7.54604
chr5	80563894	80565394	CKMT2		4.16993		chr15	42506870	42606721	CTDSPL2		7.54518
chr19	38262625	38264125	GPATCH1		4.16993		chr20	42681576	42713790	ADA		7.54432
chr15	43601794	43603294	SLC30A4		4.16993		chr18	12319107	12367194	AFG3L2		7.54346
chr14	22548700	22550200	C14orf93		4.16993		chr17	13913443	14052721	COX10		7.54174
chr6	30763151	30764651	KIAA1949		4.16993		chr16	8854302	8869749	CARHSP1		7.54174
chr20	43873661	43875161	UBE2C		4.16993		chr9	137733851	137824813	KCNT1		7.53743
chr15	68781174	68782674	UACA		4.16993		chr4	2902086	2905762	MFSD10		7.53743
chr2	171492956	171494456	GORASP2		4.16993		chr5	38510821	38631264	LIFR		7.53657
chr5	137801674	137803174	REEP2		4.15381		chr2	173000559	173079427	ITGA6		7.53571
chr7	93357501	93359001	TFPI2		4.15381		chr1	6607838	6684553	THAP3	DNAJC11	7.53484
chr16	28796309	28797809	ATP2A1		4.15381		chr12	109641997	109665140	PPP1CC		7.53398
chr9	126654575	126656075	WDR38		4.15381		chr17	24924612	24940736	GIT1		7.53138
chr20	62157882	62159382	TCEA2		4.15381		chr7	99613473	99707791	STAG3	GATS	7.53051
chr17	44036833	44038333	HOXB6		4.15381		chr3	185537969	185562085	FAM131A	CLCN2	7.53051
chr5	141282568	141284068	KIAA0141		4.15381		chr2	10779225	10870411	ATP6V1C2	PDIA6	7.52965
chr2	26553914	26555414	OTOF		4.15381		chr13	112911086	112967393	CUL4A		7.52965
chr14	67068760	67070260	PLEKHH1		4.15381		chr2	164172363	164300759	FIGN		7.52878
chr13	46368670	46370170	HTR2A		4.15381		chr20	62082874	62134897	PRPF6		7.52878
chr11	68207558	68209058	GAL		4.15381		chr4	6627802	6675089	MAN2B2		7.52878
chr3	89238363	89239863	EPHA3		4.15381		chr19	11267823	11311321	TSPAN16	RAB3D	7.52791
chr16	65142966	65144466	CKLF		4.15381		chr10	93798378	94040824	CPEB3		7.52704
chr6	153493582	153495082	RGS17		4.15381		chr19	57385002	57421482	PPP2R1A		7.52704
chr6	158985228	158986728	DYNLT1		4.15381		chr19	4789345	4818780	PLIN3		7.52704
chr19	19244574	19246074	TM6SF2		4.15381		chr3	48420264	48445876	PLXNB1		7.52617
chr16	52024851	52026351	RBL2		4.15381		chr9	129253612	129305599	LRSAM1		7.52356
chrX	57953292	57954792	ZXDA		4.15381		chr2	96845717	96864848	CNNM3		7.52182
chr5	39460592	39462092	DAB2		4.15381		chr10	99997432	100017997	LOXL4		7.52182
chr3	15514883	15516383	COLQ		4.15381		chr3	46996176	47026197	NBEAL2		7.52182
chr8	6407692	6409192	ANGPT2		4.15381		chr15	73102979	73130120	PPCDC		7.52182
chr1	202751133	202752633	MDM4		4.15381		chr9	34169002	34319198	UBAP1	KIF24	7.52095
chr14	103064261	103065761	TRMT61A		4.15381		chr7	106472413	106589492	PRKAR2B		7.52095
chr22	40723674	40725174	WBP2NL		4.15381		chr13	32058591	32250157	PDS5B		7.52007
chr3	199170467	199172283	LMLN	IQCG	4.15381		chr16	70320405	70400477	AP1G1		7.51833
chr9	129961359	129962859	C9orf16		4.15381		chr16	29735028	29766842	C16orf53	MVP	7.51658
chr19	39546908	39548408	GPI		4.15381		chr14	64282754	64359619	SPTB		7.51658
chr1	53476295	53477795	MAGOH		4.15381		chr2	208102860	208178527	CREB1		7.51658
chr1	159461456	159462956	TOMM40L		4.15381		chr18	71038266	71050269	ZADH2		7.5157
chr3	50362300	50364490	CYB561D2	TUSC4	4.15381		chr12	122434656	122459853	SETD8		7.51395
chr17	4746648	4748148	CHRNE		4.15381		chr9	36204438	36248490	GNE		7.51395
chr12	120780652	120782152	HPD		4.15381		chr17	7393098	7405649	TNFSF12	TNFSF12-TNFSF13	7.51307
chr7	72630449	72631949	TBL2		4.15381		chr3	49952480	50089688	RBM6		7.51219
chr22	34342830	34344501	MB	MB	4.15381		chr11	129274810	129377940	PRDM10		7.51219
chr22	40525623	40527123	CCDC134		4.1375		chr5	95092605	95157827	RHOBTB3		7.51131
chr4	53937576	53939076	FIP1L1		4.1375		chr2	239000364	239025630	ASB1		7.51043
chr7	981261	982761	COX19		4.1375		chr14	64947592	65279715	FUT8		7.51043
chr3	51983081	51984686	ABHD14A	ABHD14B	4.1375		chr20	60152216	60190961	SS18L1		7.50956
chr10	135009833	135011333	PRAP1		4.1375		chr3	106859798	107070577	CBLB		7.50779
chr12	32722403	32723903	DNM1L		4.1375		chr1	238321807	238705112	FMN2		7.50691
chrX	152592510	152594010	PNCK		4.1375		chr18	8599442	8629380	RAB12		7.50691
chr1	55218052	55219552	TMEM61		4.1375		chr1	185064654	185224736	PLA2G4A		7.50691
chr1	150232838	150234338	S100A10		4.1375		chr7	132120162	132417368	CHCHD3		7.50691
chr3	10264176	10265676	TATDN2		4.1375		chr1	65385819	65465763	AK3L1		7.50515
chr14	75113692	75115192	FLVCR2		4.1375		chr4	184048237	184075624	DCTD		7.50338
chr1	109307134	109308634	CLCC1		4.1375		chr19	54314474	54346092	PPFIA3		7.5025
chr17	34209184	34210684	PIP4K2B		4.1375		chr18	2645885	2795015	SMCHD1		7.50162
chr14	100262005	100263505	DLK1		4.1375		chr17	59053532	59131251	MAP3K3	LIMD2	7.49985
chr7	152003683	152005183	XRCC2		4.1375		chr17	70284216	70347517	TMEM104		7.49807
chr17	71385751	71387251	TRIM47		4.1375		chr2	11212990	11236449	PQLC3		7.49807
chr19	10091099	10092599	EIF3G		4.1375		chr1	53134491	53160034	ECHDC2		7.49719
chr11	76862256	76863756	PAK1		4.1375		chr7	2360999	2386903	EIF3B		7.49719
chr1	247119394	247120894	ZNF692		4.1375		chr2	72209874	72228471	CYP26B1		7.49274
chr20	32609179	32610679	MAP1LC3A		4.1375		chr12	112220953	112257308	SLC24A6		7.49274
chr10	99175016	99176516	PGAM1		4.1375		chr10	133631193	133645425	BNIP3		7.48829
chr4	37637450	37638950	PTTG2		4.1375		chr9	131637516	131683928	USP20		7.48829
chr1	231006260	231007760	KIAA1383		4.1375		chr12	108851989	108918577	GIT2		7.48739
chr10	103900922	103902422	NOLC1		4.1375		chr1	242582559	242619016	C1orf100		7.48471
chr3	191522409	191523909	CLDN1		4.1375		chr7	97683982	97719404	TECPR1		7.48382
chr11	63014756	63016256	HRASLS5		4.1375		chr1	29435633	29525903	PTPRU		7.48292
chr9	94679591	94681091	ZNF484		4.1375		chr11	120828170	121009681	SORL1		7.48292
chr13	113155340	113156840	ADPRHL1		4.1375		chr12	31426423	31635219	DENND5B		7.48202
chr10	69957090	69958590	SLC25A16		4.1375		chr12	15151983	15265571	RERG		7.48113
chr8	38006176	38007676	EIF4EBP1		4.1375		chr12	108636569	108692694	C12orf34		7.48113
chr17	7422528	7424028	CD68		4.1375		chr3	42670179	42684076	ZBTB47		7.48023
chr5	132175931	132177431	ANKRD43		4.1375		chr12	51890619	51912303	RARG		7.48023
chr14	20974797	20976297	CHD8		4.1375		chr2	39062193	39201108	SOS1		7.47933
chr8	120033064	120034564	TNFRSF11B		4.1375		chr5	193372	243087	PLEKHG4B		7.47843
chr11	63882200	63883700	RPS6KA4		4.1375		chr19	19117376	19175238	LOC729991-MEF2B	NR2C2AP	7.47483
chr8	10566556	10568056	C8orf74		4.1375		chr3	47819402	47866689	DHX30		7.47393
chr14	23590045	23591545	LRRC16B		4.12102		chr17	57374747	57497425	MED13		7.47393
chr17	45279878	45281378	TAC4		4.12102		chr7	100238122	100263079	EPHB4		7.47393
chr10	27428933	27430433	ANKRD26		4.12102		chr21	46879954	46909291	PRMT2		7.47303
chr4	55217851	55219351	KIT		4.12102		chr19	8551125	8581588	ADAMTS10		7.47303
chr8	145640120	145641620	NFKBIL2		4.12102		chr22	28032996	28038774	GAS2L1		7.47213
chr22	37231791	37233291	DDX17		4.12102		chr17	45488338	45522848	ITGA3		7.47032
chr9	129718626	129720126	ST6GALNAC4		4.12102		chr16	55456619	55507263	SLC12A3		7.47032
chr12	50567059	50568559	ANKRD33		4.12102		chr5	159435471	159479030	PWWP2A		7.46942
chr2	74278197	74279697	MTHFD2		4.12102		chr16	83239631	83253417	KLHL36		7.46489
chr1	16638753	16640253	NECAP2		4.12102		chr22	36008440	36041334	CYTH4		7.46489
chr11	117203517	117205017	FXYD2		4.12102		chr1	149851285	149938183	SNX27		7.46398
chr12	54699955	54701455	IKZF4		4.12102		chr19	10515646	10537702	ATG4D	KRI1	7.46398
chr2	187162034	187163534	ITGAV		4.12102		chr17	8318254	8474761	MYH10		7.45852
chr9	70977790	70979346	TJP2	TJP2	4.12102		chr12	100795235	100841532	DRAM1		7.45578
chr19	2232681	2234181	C19orf35		4.12102		chrX	46889574	46931154	RBM10		7.45487
chr14	88328410	88329910	EML5		4.12102		chr16	15039215	15057334	NTAN1		7.45396
chr19	19599539	19601039	LPAR2		4.12102		chr16	4330252	4341301	Magmas		7.45396
chr8	24826178	24827678	NEFM		4.12102		chr5	157145874	157218746	CLINT1		7.45121
chr8	71682748	71684248	TRAM1		4.12102		chr3	171558166	171593642	SKIL		7.45121
chr20	390687	392187	TBC1D20		4.12102		chr11	129824078	129848926	ADAMTS15		7.44938
chr2	100984122	100985622	RPL31		4.12102		chr16	23307316	23372004	COG7		7.44846
chr7	127882119	127883619	C7orf68		4.12102		chrX	64804235	64878518	MSN		7.44662
chr2	65210439	65211939	RAB1A		4.12102		chrX	1347692	1388828	CSF2RA		7.44662
chr12	27739694	27741194	REP15		4.10434		chr3	14510176	14558592	GRIP2		7.44478
chr13	51878130	51879630	THSD1		4.10434		chr2	30523626	30720595	LCLAT1		7.44478
chr7	49782802	49784302	VWC2		4.10434		chr17	13339730	13445969	HS3ST3A1		7.44478
chr19	54582317	54583817	CCDC155		4.10434		chr19	4493599	4509503	SEMA6B		7.44386
chr1	20916404	20917904	KIF17		4.10434		chr22	37460680	37481893	SUN2		7.44294
chr19	11477154	11478654	ZNF653		4.10434		chr17	4812010	4831684	CAMTA2		7.4411
chr7	140041949	140043449	NDUFB2		4.10434		chr8	22133160	22145796	PHYHIP		7.44018
chr19	54267510	54269010	KCNA7		4.10434		chr19	10322203	10352248	TYK2		7.43833
chr17	7224088	7225588	TNK1		4.10434		chr19	17203693	17217151	NR2F6		7.43741
chr1	28457592	28459092	SESN2		4.10434		chr6	160068141	160097341	WTAP		7.43741
chrX	23954724	23956224	KLHL15		4.10434		chr16	23221091	23300121	SCNN1B		7.43648
chr1	181074061	181075561	DHX9		4.10434		chr16	15595744	15644510	KIAA0430		7.4337
chr17	202076	203576	RPH3AL		4.10434		chr3	184898299	185013107	YEATS2		7.43185
chr7	64974691	64976191	VKORC1L1		4.10434		chr18	42007985	42100953	C18orf25		7.43092
chr19	17252453	17253953	ANKLE1		4.10434		chr22	38627031	38697330	GRAP2		7.42999
chr2	208702299	208703799	CRYGC		4.10434		chr17	1680022	1749598	RPA1		7.42906
chr5	176868964	176870464	DOK3		4.10434		chr19	54750779	54775615	NOSIP		7.42906
chr10	99382834	99384334	MORN4		4.10434		chr15	38847362	38894059	DNAJC17	ZFYVE19	7.42906
chr2	175336946	175338446	CHRNA1		4.10434		chr22	34866317	34892171	APOL3		7.42813
chr3	192530519	192532019	UTS2D		4.10434		chr17	37164384	37196490	JUP		7.4272
chr16	31791579	31793079	ZNF267		4.10434		chr19	47480656	47491789	CIC		7.42533
chr19	48976749	48978249	KCNN4		4.10434		chr3	187347683	187562717	DGKG		7.42533
chr11	18083714	18085214	SAAL1		4.10434		chr10	32337943	32385377	KIF5B		7.4244
chr10	97878461	97879961	ZNF518A		4.10434		chr1	21795295	21868443	RAP1GAP		7.42347
chr20	36533899	36535399	RALGAPB		4.10434		chr2	44249503	44315246	PPM1B	PPM1B	7.42347
chr3	102714275	102715775	SENP7		4.10434		chr11	66962093	66967839	CORO1B		7.42347
chr1	23889880	23891380	RPL11		4.10434		chr19	41119861	41127937	LRFN3		7.42253
chr18	27924834	27926334	RNF138		4.10434		chr17	55875301	55958362	APPBP2		7.42253
chr1	36688173	36689673	OSCP1		4.10434		chr4	996251	1010686	FGFRL1		7.42253
chr6	108688657	108690157	SNX3		4.10434		chr1	153241735	153257623	ZBTB7B		7.42253
chr15	86982042	86983542	ISG20		4.10434		chr17	35046858	35073980	STARD3		7.42253
chr3	53854616	53856459	IL17RB	CHDH	4.08746		chr19	3909451	3920826	DAPK3		7.4216
chr1	26367974	26369474	ZNF593		4.08746		chr17	40655074	40680466	FMNL1		7.4216
chr19	39776830	39778330	SCGBL		4.08746		chrX	67784235	67862402	STARD8		7.4216
chr17	4921477	4922977	ZFP3		4.08746		chr4	89866128	89963425	FAM13A		7.41879
chr9	129065576	129067076	GARNL3		4.08746		chr22	34267297	34279991	RASD2		7.41785
chr14	54438792	54440292	GCH1		4.08746		chr10	71482362	71562696	H2AFY2	AIFM2	7.41691
chr22	31525801	31527301	TIMP3		4.08746		chr1	245069026	245161349	AHCTF1		7.41691
chr7	156434177	156435677	NOM1		4.08746		chr15	97494050	97607338	TTC23		7.41598
chr6	110842946	110844446	DDO		4.08746		chr1	9830920	9892903	CTNNBIP1		7.41598
chr11	525050	528021	HRAS	LRRC56	4.08746		chr5	133560046	133589849	PPP2CA		7.41598
chr19	63556177	63557677	A1BG		4.08746		chr13	110328887	110365417	ANKRD10		7.41316
chr5	175724107	175725607	ARL10		4.08746		chr1	25999253	26017300	SEPN1		7.41128
chr7	73261022	73262522	LAT2		4.08746		chr2	240545462	240613492	NDUFA10		7.41033
chrX	102516923	102519264	NGFRAP1	NGFRAP1	4.08746		chr1	5845456	5975118	NPHP4		7.41033
chr3	101693152	101694652	TMEM45A		4.08746		chr11	61352288	61391401	FADS2		7.41033
chrX	154649644	154651144	SPRY3		4.08746		chr3	71811131	71887018	EIF4E3	GPR27	7.41033
chr18	3401071	3402571	TGIF1		4.08746		chr12	122283793	122308434	C12orf65		7.41033
chr11	110915442	110916942	LAYN		4.08746		chr2	238540438	238615421	UBE2F		7.40939
chr8	144887402	144888902	FAM83H		4.08746		chr19	50446681	50500381	MARK4		7.4075
chr1	160733278	160734778	UHMK1		4.08746		chr2	38746555	38815412	GALM		7.40656
chr3	120664661	120666161	TMEM39A		4.08746		chr10	88184992	88271521	WAPAL		7.40561
chr19	50354748	50356248	NKPD1		4.08746		chr17	52320268	52346408	TRIM25		7.40561
chr3	185385556	185387056	ABCF3		4.08746		chr2	190777604	190892804	HIBCH		7.40278
chr1	61979736	61981236	INADL		4.08746		chr7	44755054	44776004	ZMIZ2		7.40183
chr17	53760651	53762151	BZRAP1		4.08746		chr3	16949585	17107101	PLCL2		7.40088
chr19	50108760	50110260	APOC1		4.08746		chr9	85464697	85512988	UBQLN1		7.40088
chr1	177600477	177601977	C1orf125		4.08746		chr11	67515150	67528169	UNC93B1		7.40088
chr6	121696843	121698343	C6orf170		4.08746		chr14	99827205	99842613	SLC25A29		7.39993
chr9	129950552	129952052	LCN2		4.08746		chr17	77261424	77279552	HGS		7.39898
chr12	50003705	50005205	BIN2		4.08746		chr4	103641517	103757506	NFKB1		7.39803
chr1	45045044	45046544	TCTEX1D4		4.08746		chr2	197964942	198008016	SF3B1		7.39803
chr2	113647030	113648530	PSD4		4.08746		chr4	62045433	62620763	LPHN3		7.39708
chr17	35035704	35037204	PPP1R1B		4.08746		chr1	19273586	19409333	UBR4		7.39708
chr9	132960732	132962232	AIF1L		4.07039		chr19	45914847	45947668	ITPKC	C19orf54	7.39613
chr15	41263757	41265929	CCNDBP1	CCNDBP1	4.07039		chr11	119586956	119605860	OAF		7.39518
chr9	34512537	34514037	ENHO		4.07039		chr7	151353710	151450360	GALNT11		7.38945
chr1	1131452	1132952	TNFRSF18		4.07039		chr9	100907232	100956294	TGFBR1		7.3885
chr1	115681880	115683380	NGF		4.07039		chr9	122190967	122382258	CDK5RAP2		7.38754
chr3	40521533	40523033	ZNF620		4.07039		chr3	184688012	184756193	KLHL6		7.38658
chr6	31537935	31539435	HCP5		4.07039		chr5	176717449	176732205	RGS14		7.38466
chr12	48002237	48003737	TROAP		4.07039		chr15	72861477	72882592	CSK		7.38466
chr11	57091256	57093029	UBE2L6	UBE2L6	4.07039		chr21	31965183	32026302	SFRS15		7.3837
chr9	138772052	138773552	LCN8		4.07039		chr6	116798802	116866135	DSE		7.3837
chr19	60678510	60680010	ZNF628		4.07039		chr2	42847732	42873255	HAAO		7.38274
chr17	45139781	45141281	SLC35B1		4.07039		chr8	43067813	43097480	SGK196		7.38178
chr2	74587829	74589329	PCGF1		4.07039		chr7	139680020	139744780	SLC37A3		7.38178
chr15	88095044	88096544	MESP1		4.07039		chr19	523536	534493	BSG		7.38082
chr17	35139814	35141314	C17orf37		4.07039		chr7	66023637	66060973	C7orf42		7.37986
chr1	11829927	11831427	NPPA		4.07039		chr3	49736731	49798977	IP6K1		7.37793
chr17	45705786	45707286	TMEM92		4.07039		chr14	49866469	49932367	CDKL1		7.37793
chr17	73731878	73733378	EPR1		4.07039		chr9	139269579	139287821	COBRA1		7.37793
chr10	47974094	47975594	ZNF488		4.07039		chr14	72505911	72563592	ZFYVE1		7.37697
chr1	173258684	173260184	MRPS14		4.07039		chr19	52623091	52667119	SLC8A2		7.37504
chr1	157440133	157441633	DARC		4.07039		chr13	31872859	31900315	N4BP2L1		7.37504
chr5	162861808	162863308	MAT2B		4.07039		chr2	204006783	204108303	RAPH1		7.37504
chr9	90338835	90340335	NXNL2		4.07039		chr7	129771865	129795807	CPA5		7.37407
chr17	27371267	27372767	LRRC37B		4.07039		chr7	116289798	116346549	CAPZA2		7.37311
chr6	26125519	26127019	HIST1H1A		4.07039		chr17	37530522	37560548	RAB5C		7.37311
chrX	47325633	47327133	TIMP1		4.07039		chr12	131927010	131974277	CHFR		7.37214
chr11	73855748	73857248	KCNE3		4.07039		chr17	70744289	70769272	GGA3		7.37214
chr12	117294633	117296133	TAOK3		4.07039		chr10	15860180	15942525	FAM188A		7.37117
chr1	155156047	155157547	C1orf92		4.07039		chr1	210525501	210601828	PPP2R5A		7.3702
chr19	50796806	50798306	GPR4		4.07039		chr4	916261	942443	TMEM175		7.3702
chr12	13147386	13148886	GSG1		4.07039		chr3	8997277	9266311	SRGAP3		7.3702
chr3	184835104	184836604	KLHL24		4.07039		chr11	66888214	66897782	CLCF1		7.3702
chr7	140896546	140898046	AGK		4.07039		chr5	125786767	125857750	GRAMD3		7.36923
chr6	42270172	42271672	GUCA1B		4.07039		chr22	16501484	16591989	BCL2L13		7.36923
chr19	60412186	60413686	PTPRH		4.07039		chr2	65308332	65351889	ACTR2		7.36923
chr3	122861981	122863481	HCLS1		4.07039		chr4	142006174	142274066	RNF150		7.36632
chr12	99060273	99061773	UHRF1BP1L		4.07039		chr19	18278717	18295001	LSM4		7.36632
chr9	130748797	130750833	NUP188	DOLK	4.05311		chr2	241301856	241408297	KIF1A		7.36535
[truncated: 202 more rows]

## Sheet: methChange_summary
Summary of significant methylation changes (p<0.01) in Tumors compared to Normals (Infinium27k). Related to figures 3 and 5.
Methylation gain								Methylation loss
IlmnID	Symbol	Chr	MapInfo_hg18	Tumors_beta	Normals_beta	TvsN.adj.P.Val		IlmnID	Symbol	Chr	MapInfo_hg18	Tumors_beta	Normals_beta	TvsN.adj.P.Val
cg27038439	MSX1	4	4915221	0.945795	0.84237	1.96e-10		cg16894211	SYN3	22	31733542	0.346676	0.685782	1.96e-10
cg26309134	ZNF542	19	61571383	0.839763	0.218094	1.96e-10		cg12200412	CD1E	1	156590955	0.240351	0.482186	1.96e-10
cg25047001	GRIN2A	16	10184518	0.566124	0.1818	1.96e-10		cg04962134	TRIM51	11	55409886	0.606279	0.809392	1.96e-10
cg24834740	PPP1R16B	20	36867966	0.662978	0.114098	1.96e-10		cg11800672	SLC39A4	8	145613099	0.272095	0.536574	4.62e-10
cg21359747	ALDH1A3	15	99238159	0.808185	0.276852	1.96e-10		cg18967533	KLK6	19	56164537	0.349091	0.622331	4.74e-10
cg15802898	FOXE1	9	99655022	0.705273	0.144165	1.96e-10		cg18462653	DEFB119	20	29441837	0.256035	0.759886	6.87e-10
cg13562911	ELOVL2	6	11152092	0.795694	0.136784	1.96e-10		cg08970694	HBE1	11	5247322	0.350289	0.654681	7.09e-10
cg13168820	PTPRT	20	41251770	0.742275	0.275342	1.96e-10		cg23968383	ZNF572	8	126054108	0.349606	0.686003	7.67e-10
cg12589433	AR	X	66682703	0.711035	0.220993	1.96e-10		cg15479752	FFAR2	19	40632702	0.559152	0.877292	1.47e-09
cg04922810	CRHR2	7	30688413	0.548262	0.154066	1.96e-10		cg15627025	KIR3DL1	19	60019718	0.6769	0.884107	1.89e-09
cg04599297	GAD2	10	26545448	0.73221	0.351291	1.96e-10		cg23663653	-	14	105280252	0.491254	0.785018	3.35e-09
cg05245861	C18orf34	18	29274509	0.4707	0.119323	2.01e-10		cg09551916	CFHR2	1	195178511	0.355795	0.627851	3.39e-09
cg06151165	VSX1	20	25010254	0.767821	0.220444	2.62e-10		cg13447818	FLG	1	150565508	0.484876	0.806772	3.4e-09
cg10362591	SLC6A2	16	54247366	0.857046	0.434816	2.7e-10		cg23988567	-	14	105308587	0.524397	0.792243	3.76e-09
cg19292008	FOXE1	9	99655617	0.745281	0.193758	2.74e-10		cg14391622	SLC12A8	3	126414646	0.227175	0.421102	3.76e-09
cg15836660	EDNRB	13	77391129	0.638585	0.244758	2.87e-10		cg03977657	LAMB3	1	207892370	0.336678	0.555072	4.41e-09
cg05158615	NPY	7	24290084	0.70223	0.30561	3.49e-10		cg02537838	C20orf151	20	60435990	0.259204	0.613782	4.69e-09
cg14724613	GRM3	7	86111365	0.374212	0.116837	4.81e-10		cg24063382	MAS1L	6	29565040	0.5513	0.779927	4.73e-09
cg16792800	GPC6	13	92677362	0.82021	0.367635	5.32e-10		cg10708905	LRIG3	12	57600150	0.148513	0.300244	7.12e-09
cg05368341	SYT6	1	114497988	0.639365	0.161427	5.44e-10		cg25221254	ASAH3	19	6284547	0.573006	0.871774	7.7e-09
cg23207990	SFRP2	4	154929985	0.715168	0.265545	6.15e-10		cg08254089	BPI	20	36366603	0.16642	0.466242	8.32e-09
cg12741420	IRF4	6	337131	0.675966	0.180471	6.22e-10		cg09539538	C20orf42	20	6052215	0.235542	0.488689	8.91e-09
cg13378388	VEGFC	4	177950807	0.617162	0.114859	6.87e-10		cg22039846	KIR2DL1	19	59973065	0.700564	0.889281	9.61e-09
cg11657808	RYR2	1	235272573	0.876578	0.433471	6.88e-10		cg14696820	LCE1A	1	151066792	0.389211	0.638187	9.74e-09
cg00512279	SLC18A2	10	118990981	0.553568	0.104248	7.52e-10		cg13797031	NIPSNAP1	22	28307742	0.390509	0.682382	9.75e-09
cg24176563	EYA4	6	133604469	0.630014	0.17254	8.46e-10		cg24898863	S100A8	1	151630204	0.195775	0.347516	9.95e-09
cg18089852	PDE8B	5	76542806	0.627856	0.169623	1e-09		cg05836145	SP8	7	20793642	0.285445	0.458932	9.95e-09
cg05396987	FLJ30834	4	122905719	0.635962	0.289987	1e-09		cg03109316	ZNF80	3	115440593	0.463339	0.846887	1.04e-08
cg23239039	D4S234E	4	4440016	0.53307	0.145183	1.21e-09		cg13696012	BPIL1	20	31059021	0.371837	0.828844	1.11e-08
cg17872757	FLI1	11	128069390	0.814727	0.195732	1.33e-09		cg21591452	TMEM105	17	76919223	0.568683	0.836275	1.41e-08
cg26590537	KCNA1	12	4890463	0.707904	0.211014	1.62e-09		cg01888601	AGBL2	11	47692758	0.321071	0.45432	1.53e-08
cg24662718	VAV3	1	108308991	0.676235	0.127131	1.62e-09		cg22797169	IL1RL2	2	102169839	0.273007	0.480412	1.77e-08
cg18443378	WDR17	4	177223944	0.681629	0.148033	1.87e-09		cg04459030	GHRH	20	35318563	0.377639	0.671168	1.87e-08
cg00995327	CHST2	3	144321537	0.838816	0.123494	1.89e-09		cg03139377	SLC6A12	12	193503	0.246228	0.44292	1.87e-08
cg14409941	ADAMTS2	5	178704387	0.713485	0.186834	1.98e-09		cg15357945	PRG2	11	56914937	0.250249	0.48947	2.24e-08
cg06269753	MSC	8	72918425	0.641934	0.239463	2.34e-09		cg03483654	DAK	11	60858650	0.685523	0.961232	2.25e-08
cg12571423	CCNA1	13	35904748	0.820537	0.426013	2.42e-09		cg18565355	RBM35A	8	95723050	0.159946	0.32083	2.61e-08
cg06557358	LOC124842	17	29931115	0.476506	0.103417	2.53e-09		cg18917378	BCAS1	20	52120414	0.192022	0.388897	2.83e-08
cg15686608	DAB2IP	9	123500829	0.858649	0.666843	3.21e-09		cg19555986	MAP7	6	136913812	0.101088	0.163522	3.35e-08
cg08090772	ADHFE1	8	67507194	0.736583	0.164154	3.21e-09		cg16626670	CLEC4G	19	7703031	0.367842	0.647745	3.92e-08
cg22946150	SH3GL3	15	81907111	0.867494	0.263574	3.35e-09		cg12878228	PRSS1	7	142135698	0.314433	0.747134	4.26e-08
cg02217159	KHDRBS2	6	63054656	0.58917	0.106134	3.35e-09		cg10335112	ODF3	11	185572	0.261333	0.558926	4.57e-08
cg24215443	TCF21	6	134252291	0.735549	0.478842	3.59e-09		cg17204557	FLJ14816	2	120940379	0.368496	0.635675	5.14e-08
cg02620013	MLNR	13	48692682	0.821876	0.502128	4.08e-09		cg24835159	RNF43	17	53849553	0.323661	0.49235	5.17e-08
cg09009380	PKP1	1	199519597	0.83656	0.52636	4.21e-09		cg07237939	SLC22A3	6	160689744	0.136963	0.318552	5.17e-08
cg14896516	CRHR2	7	30688886	0.624629	0.172208	4.25e-09		cg06100324	MSLN	16	751348	0.540866	0.811226	5.45e-08
cg20339230	ST8SIA2	15	90738364	0.666129	0.0939281	4.54e-09		cg12870705	NRP1	10	33664629	0.120325	0.225625	5.58e-08
cg23898073	GFRA1	10	118022938	0.65422	0.146388	4.63e-09		cg27044702	TPSAB1	16	1230764	0.434819	0.578653	5.67e-08
cg13265789	UNC5C	4	96689607	0.734959	0.177071	4.69e-09		cg11462865	KRT19	17	36937650	0.0694503	0.171392	5.86e-08
cg21432954	TRPC4	13	37341809	0.747527	0.153195	4.88e-09		cg21624359	FFAR3	19	40540641	0.385665	0.601068	6.09e-08
cg20498685	TWIST1	7	19122611	0.64154	0.192943	4.88e-09		cg15812957	VCY	Y	14677478	0.878361	0.963279	6.09e-08
cg15105987	SOX2	3	182913011	0.632354	0.422905	4.88e-09		cg26813458	CEACAM6	19	46952325	0.468797	0.81365	6.24e-08
cg25381844	SH3GL3	15	81907344	0.620721	0.162762	5.73e-09		cg18221897	KIR2DL1	19	59973958	0.662484	0.828732	6.31e-08
cg00240432	TWIST1	7	19123821	0.643993	0.102891	5.88e-09		cg00280894	NXF2	X	101365619	0.288692	0.632091	6.31e-08
cg06201642	ST6GALNAC5	1	77105786	0.431007	0.152727	6.47e-09		cg25806808	CXCL1	4	74953788	0.077556	0.181365	6.53e-08
cg06995715	FOXL1	16	85170091	0.890778	0.510852	7.29e-09		cg24269657	F7	13	112807772	0.259998	0.522456	6.53e-08
cg13613682	ZIC3	X	136476219	0.783902	0.544514	7.79e-09		cg11802013	CCND1	11	69178356	0.726531	0.887147	7.26e-08
cg06384463	BARHL2	1	90955296	0.404057	0.104552	7.79e-09		cg12999109	ASAH3	19	6284587	0.493634	0.767847	7.7e-08
cg26312150	TWIST1	7	19123075	0.64581	0.140767	8.36e-09		cg01055695	PAEP	9	137592771	0.340971	0.737209	7.7e-08
cg22609576	SPG20	13	35818662	0.599058	0.105127	8.55e-09		cg00626466	GNS	12	63440249	0.309511	0.512136	7.7e-08
cg10730712	COL23A1	5	177950433	0.741728	0.264693	8.55e-09		cg08696192	TNS4	17	35910836	0.456151	0.879581	8.27e-08
cg14538332	SDC2	8	97575356	0.551875	0.0818352	8.91e-09		cg01835489	KRT8	12	51585577	0.337044	0.518017	8.27e-08
cg07494047	ZNF304	19	62554525	0.553224	0.0663115	8.91e-09		cg00431050	ELOVL3	10	103975720	0.266328	0.529351	8.69e-08
cg06421800	CDKN2B	9	21996228	0.777839	0.621605	8.91e-09		cg07456201	UMOD	16	20271212	0.454734	0.663419	9.25e-08
cg05839235	NPR3	5	32747994	0.700676	0.230772	8.91e-09		cg04901273	TBC1D3	17	33601819	0.496334	0.708845	9.56e-08
cg18399321	MGAT3	22	38183536	0.506362	0.139111	9.74e-09		cg11285843	TMEM41A	3	186699824	0.180717	0.288493	9.66e-08
cg18239753	KHDRBS2	6	63053922	0.75334	0.309465	1.07e-08		cg23507131	DARC	1	157440780	0.250772	0.53412	1.01e-07
cg20073553	BAPX1	4	13154389	0.703563	0.325016	1.11e-08		cg21685427	SGK2	20	41620770	0.315909	0.642313	1.06e-07
cg13921352	FAM19A4	3	69064580	0.836143	0.293862	1.23e-08		cg11959435	IFNA1	9	21430836	0.568616	0.803405	1.13e-07
cg07903918	GABBR2	9	100511807	0.779296	0.262197	1.31e-08		cg16173067	SDCBP2	20	1257722	0.335065	0.647801	1.14e-07
cg27546237	COL4A1	13	109758453	0.654805	0.157658	1.33e-08		cg23834593	HNF4A	20	42417334	0.248449	0.504283	1.16e-07
cg14893163	PCDH17	13	57104037	0.69416	0.242687	1.41e-08		cg03741352	LCE3C	1	150840074	0.635728	0.851518	1.19e-07
cg03811478	SOX14	3	138966386	0.620035	0.337711	1.43e-08		cg27336379	SLC44A5	1	75850818	0.551287	0.814141	1.2e-07
cg01664666	PLD5	1	240754088	0.529096	0.146527	1.43e-08		cg24654350	KIR3DL1	19	60020679	0.434123	0.75315	1.21e-07
cg20052718	TWIST1	7	19123427	0.541291	0.0869324	1.6e-08		cg02601403	TBC1D3C	17	31616166	0.529343	0.805431	1.21e-07
cg15250797	SCTR	2	119997996	0.665086	0.321848	1.75e-08		cg08191915	PANX3	11	123986824	0.484253	0.73809	1.25e-07
cg23141855	TFPI2	7	93357828	0.679069	0.242629	1.81e-08		cg03608577	OR12D3	6	29450658	0.423518	0.723188	1.26e-07
cg18972811	SLIT2	4	19863834	0.64577	0.15833	1.84e-08		cg17083925	TGM2	20	36226787	0.148368	0.322318	1.29e-07
cg17398312	FRMPD4	X	12066961	0.778455	0.3121	1.84e-08		cg07363637	SLC44A4	6	31954975	0.376623	0.595181	1.31e-07
cg17892556	ZNF625	19	12128464	0.838804	0.1574	2.09e-08		cg25250358	PLOD2	3	147361774	0.127388	0.339478	1.4e-07
cg18755783	SPG20	13	35817905	0.811808	0.198306	2.22e-08		cg20074593	GPR17	2	128119756	0.391203	0.576052	1.41e-07
cg23571457	GPRASP1	X	101794214	0.529681	0.277744	2.25e-08		cg00679556	TRIM31	6	30188761	0.281537	0.51065	1.45e-07
cg08190291	ADAMTS5	21	27261313	0.672939	0.133675	2.46e-08		cg24331162	SYT8	11	1812241	0.337298	0.586733	1.49e-07
cg06668300	MAL	2	95055482	0.642922	0.0887048	2.47e-08		cg02609880	BCAN	1	154877711	0.218941	0.442628	1.51e-07
cg02497758	MAFB	20	38750608	0.794133	0.388124	2.7e-08		cg05436231	CD164L2	1	27582376	0.170269	0.373193	1.53e-07
cg19118812	ELMO1	7	37454963	0.773565	0.117475	2.73e-08		cg22747092	BTBD14A	9	138127639	0.183531	0.372882	1.55e-07
cg17188046	T	6	166502187	0.657033	0.104827	2.78e-08		cg04645843	DPCR1	6	31026632	0.440507	0.713548	1.58e-07
cg24446548	TWIST1	7	19123788	0.860316	0.216078	2.91e-08		cg00180631	MTM1	X	149487298	0.21022	0.371721	1.58e-07
cg21972382	RSNL2	2	29192580	0.592045	0.286162	2.91e-08		cg10883303	HOXA13	7	27205549	0.10085	0.229852	1.59e-07
cg06908778	SPAG6	10	22674608	0.79948	0.335415	2.91e-08		cg19843036	FLJ11155	4	159350966	0.101094	0.214679	1.62e-07
cg00243313	IRX4	5	1936413	0.642964	0.142908	2.91e-08		cg21663722	C20orf91	20	25982952	0.440029	0.732611	1.64e-07
cg11354906	SFRP2	4	154929821	0.640991	0.197187	2.93e-08		cg20416179	C6orf71	6	150731836	0.422757	0.633719	1.76e-07
cg15747595	TSPYL5	8	98359056	0.786908	0.593939	3.11e-08		cg14674582	PLAC1	X	133619948	0.377993	0.552688	1.85e-07
cg05019001	AR	X	66683059	0.819526	0.267639	3.11e-08		cg23092086	CES7	16	54467074	0.432021	0.698964	1.89e-07
cg22029275	FLJ25477	13	24643784	0.838289	0.40603	3.4e-08		cg13997068	TPSG1	16	1215786	0.351174	0.562475	1.89e-07
cg15202954	VGCNL1	13	100866997	0.876564	0.461019	3.46e-08		cg01580568	LAMB3	1	207892479	0.436354	0.675697	1.9e-07
cg23686014	TFPI2	7	93357860	0.691769	0.190499	3.47e-08		cg20305726	DEFB126	20	71613	0.355914	0.636119	1.97e-07
cg01817029	TRHDE	12	70951777	0.607999	0.177374	3.47e-08		cg06917325	SLC22A8	11	62539699	0.53027	0.77943	2.04e-07
cg23642747	INA	10	105026635	0.622727	0.235449	3.78e-08		cg27278294	MTM1	X	149487252	0.325854	0.586081	2.17e-07
cg19246110	ZNF671	19	62930740	0.831933	0.369937	3.89e-08		cg24870391	CCL11	17	29636788	0.36911	0.672266	2.17e-07
cg14323109	KDR	4	55686700	0.68787	0.343114	4.05e-08		cg24751129	GNMT	6	43036898	0.380338	0.677041	2.24e-07
cg19456540	SIX6	14	60046038	0.799594	0.392852	4.08e-08		cg22268164	TRHR	8	110168926	0.348143	0.723251	2.32e-07
cg07758904	TSCOT	9	114692645	0.759673	0.282735	4.3e-08		cg06617418	RGAG1	X	109548769	0.257645	0.453948	2.35e-07
cg07752420	CDKN2A	9	21958681	0.675067	0.378282	5.13e-08		cg26111757	C20orf185	20	31105781	0.295774	0.62747	2.38e-07
cg13877915	ZNF132	19	63643484	0.777356	0.173828	5.17e-08		cg25710140	MID1	X	10761958	0.310833	0.481607	2.38e-07
cg15045441	C6orf155	6	72187153	0.768031	0.279066	5.42e-08		cg09155025	SLC39A4	8	145612832	0.563548	0.739925	2.38e-07
cg05345286	MDFI	6	41714619	0.813575	0.148059	5.62e-08		cg05331214	SCN7A	2	167052020	0.456453	0.623816	2.47e-07
cg27652350	ALDH1A3	15	99238512	0.853638	0.436841	5.64e-08		cg02128567	KCNK5	6	39304976	0.07611	0.16082	2.48e-07
cg26205131	SLC6A3	5	1497878	0.458526	0.104125	5.64e-08		cg22131172	LOC283487	13	110320866	0.150939	0.30811	2.62e-07
cg05307923	ADARB2	10	1769667	0.535063	0.0886323	5.65e-08		cg23350580	TBC1D3C	17	31616188	0.662013	0.841572	2.63e-07
cg18952647	BNC1	15	81744748	0.742474	0.355176	5.76e-08		cg21770617	FAM3D	3	58627937	0.459944	0.663401	2.7e-07
cg03285457	LBX1	10	102978519	0.496096	0.194649	5.95e-08		cg12728629	MAGEA2	X	151673029	0.753717	0.929994	2.7e-07
cg20366906	PCDH8	13	52320382	0.795029	0.513051	6.24e-08		cg27496506	TGM5	15	41346462	0.325426	0.563175	2.77e-07
cg01009664	TRH	3	131176303	0.850114	0.488334	6.26e-08		cg25214366	DEFB103A	8	7275083	0.423199	0.666791	2.77e-07
cg26219051	SCUBE1	22	42069573	0.594803	0.219063	6.72e-08		cg17032587	CNGA2	X	150653903	0.303113	0.642419	2.8e-07
cg03616357	FLJ21159	4	156517392	0.736731	0.365243	7.21e-08		cg00754253	HRASLS5	11	63015763	0.243097	0.357007	2.89e-07
cg22040627	SLC13A5	17	6557754	0.547338	0.234931	7.56e-08		cg20993403	EPB41L1	20	34163743	0.245381	0.480084	2.91e-07
cg20330472	EYA4	6	133603625	0.676704	0.172975	7.7e-08		cg03870261	TIMM13	19	2379514	0.286914	0.528213	3.01e-07
cg15156078	RASGRF1	15	77170468	0.615294	0.217314	7.7e-08		cg26344532	IPF1	13	27392174	0.0717607	0.194246	3.13e-07
cg26656135	EYA4	6	133604467	0.65109	0.129233	8.69e-08		cg11871280	SLC16A7	12	58368305	0.427582	0.766391	3.2e-07
cg13577076	PRKAR1B	7	718982	0.812501	0.315782	9.04e-08		cg05684195	CIDEC	3	9895572	0.425085	0.622871	3.23e-07
cg14384532	NTRK3	15	86601628	0.677263	0.390385	9.22e-08		cg18912933	NPIP	16	14939250	0.646018	0.747632	3.25e-07
cg14056644	PITX2	4	111778554	0.654065	0.228663	9.34e-08		cg15952487	CD1B	1	156567357	0.266888	0.442073	3.25e-07
cg03556497	SLC32A1	20	36786206	0.473461	0.249525	9.5e-08		cg11721194	SLAMF7	1	158975863	0.411557	0.601797	3.25e-07
cg08185661	SYT9	11	7230074	0.852871	0.264901	9.65e-08		cg25249068	BFSP2	3	134601630	0.390555	0.707078	3.34e-07
cg21966410	AR	X	66682607	0.758035	0.187091	1.05e-07		cg12867448	ODF2	9	130257301	0.545841	0.846637	3.54e-07
cg23857226	ZNF671	19	62930886	0.673104	0.248298	1.06e-07		cg08929103	CRHR1	17	41216118	0.325249	0.617131	3.68e-07
cg04534765	GALR1	18	73091357	0.792087	0.392618	1.09e-07		cg00386408	TGFBI	5	135392869	0.163855	0.421666	3.68e-07
cg25764191	INA	10	105027205	0.659646	0.253963	1.1e-07		cg26198807	C11orf49	11	46914334	0.320987	0.555353	3.72e-07
cg25084878	FBN2	5	127901610	0.781429	0.369826	1.1e-07		cg18894878	MAEL	1	165224845	0.367944	0.650469	3.72e-07
cg08434234	DGKI	7	137181713	0.571495	0.131826	1.31e-07		cg14123992	APOE	19	50099708	0.367779	0.543478	3.93e-07
cg06971096	PTPRN	2	219881835	0.674146	0.434651	1.33e-07		cg14483391	HTR3D	3	185231921	0.415136	0.691354	4.07e-07
cg18420965	EPHA5	4	66217740	0.783325	0.407868	1.41e-07		cg26563737	PCOLN3	16	88252770	0.398568	0.575642	4.12e-07
cg09252204	CNKSR2	X	21302565	0.554363	0.08529	1.41e-07		cg24831427	COQ3	6	99949074	0.346731	0.501648	4.12e-07
cg21176048	PEX5L	3	181237929	0.720723	0.326027	1.48e-07		cg24659201	GPR39	2	132890188	0.0810212	0.144691	4.17e-07
cg01806928	SYT9	11	7229380	0.664927	0.297332	1.49e-07		cg25195673	GFPT1	2	69468449	0.331637	0.490201	4.23e-07
cg26924825	LCAT	16	66535366	0.772159	0.430048	1.5e-07		cg02701137	DLGAP4	20	34428157	0.575179	0.794807	4.23e-07
cg12842316	SLITRK4	X	142551123	0.649422	0.291707	1.51e-07		cg19580810	RAB25	1	154297806	0.236654	0.461969	4.4e-07
cg03975694	ZNF540	19	42734312	0.745787	0.485712	1.53e-07		cg22960952	FLJ23657	4	76700193	0.332712	0.574575	4.47e-07
cg01580681	HAND2	4	174686591	0.823466	0.391742	1.53e-07		cg05037688	EGFL7	9	138676375	0.254745	0.566007	4.59e-07
cg25763788	HTR1B	6	78229669	0.538897	0.194258	1.58e-07		cg19815904	SEMA3C	7	80386243	0.0965532	0.131321	4.61e-07
cg24625128	JAM3	11	133444274	0.470036	0.115975	1.58e-07		cg11801011	SHANK1	19	55912349	0.329137	0.58582	4.73e-07
cg21243096	POU3F1	1	38284144	0.743292	0.247963	1.58e-07		cg15602735	MAGEC2	X	141120999	0.505354	0.816894	4.78e-07
cg09191327	PRDM12	9	132529929	0.530184	0.14641	1.58e-07		cg23683201	SLC22A9	11	62893728	0.356337	0.498957	4.81e-07
cg21688264	SNAP91	6	84475443	0.76921	0.232398	1.59e-07		cg15916628	ZNF579	19	60784646	0.280261	0.419156	4.83e-07
cg24687051	KCNQ5	6	73388794	0.844782	0.399889	1.61e-07		cg05807444	VPS28	8	145625443	0.447985	0.590189	5.42e-07
cg07104706	SLITRK1	13	83354128	0.773666	0.442009	1.66e-07		cg14547335	ATP2B2	3	10466247	0.639591	0.927662	5.57e-07
cg05774801	SFRP2	4	154929206	0.582165	0.162386	1.72e-07		cg04505023	SPRR1A	1	151222810	0.349514	0.640228	5.69e-07
cg16902509	ITGA8	10	15801318	0.663685	0.235157	1.73e-07		cg10968815	BPIL1	20	31059007	0.331774	0.689433	5.7e-07
cg25228126	FZD2	17	39990836	0.54916	0.131815	1.75e-07		cg06144905	PIPOX	17	24393906	0.306157	0.548547	5.74e-07
cg19664945	GPR75	2	53940847	0.799731	0.576768	1.75e-07		cg08370996	NR2F2	15	94675035	0.12615	0.230282	5.8e-07
cg24650501	LMX1A	1	163591614	0.38186	0.150456	1.77e-07		cg25040282	HTN3	4	70928551	0.533759	0.712402	5.81e-07
cg11389172	SLC18A3	10	50488305	0.69438	0.300367	1.77e-07		cg16628918	GPR172A	8	145551626	0.233728	0.460416	5.81e-07
cg11251858	ESR1	6	152170729	0.554524	0.196024	1.86e-07		cg15531099	LCE1D	1	151037126	0.320606	0.614178	5.81e-07
cg19883905	CIDEA	18	12244024	0.485849	0.151563	1.95e-07		cg15095327	IL17RE	3	9919512	0.239312	0.388203	5.87e-07
cg18338311	LOC124842	17	29932052	0.833134	0.322573	2.01e-07		cg03251079	HMGA2	12	64504552	0.10236	0.208829	5.92e-07
cg17923358	RELN	7	103416854	0.70344	0.220619	2.31e-07		cg07039362	CES7	16	54466371	0.515176	0.778557	6.03e-07
cg13082192	IRS4	X	107867014	0.762339	0.405109	2.31e-07		cg27076046	DNMT3L	21	44507956	0.429361	0.632171	6.11e-07
cg06825142	DRD4	11	627170	0.679475	0.138877	2.35e-07		cg17628717	HECW1	7	43317733	0.510136	0.765646	6.11e-07
cg04172348	SYN2	3	12021004	0.653477	0.206757	2.38e-07		cg13396068	DCD	12	53327646	0.361603	0.700258	6.11e-07
cg19764418	RYR2	1	235271721	0.839982	0.645122	2.39e-07		cg09298623	ROPN1	3	125193142	0.284908	0.411412	6.2e-07
cg00090147	GATA4	8	11599776	0.772204	0.291037	2.62e-07		cg16713727	SLC25A34	1	15935307	0.548957	0.715198	6.49e-07
cg21376883	ACTN2	1	234916855	0.7876	0.47599	2.7e-07		cg23596123	PCDHB6	5	140510406	0.408688	0.569253	6.67e-07
cg00404599	TSC22D3	X	106905087	0.632273	0.218581	2.74e-07		cg13255190	GALNT8	12	4699547	0.353609	0.491285	6.72e-07
cg13262687	POU4F2	4	147779029	0.692888	0.421338	2.77e-07		cg03014957	DEFB118	20	29419723	0.356918	0.642781	6.82e-07
cg20008332	SOX11	2	5750620	0.692404	0.512384	2.79e-07		cg23606023	CBFA2T3	16	87570449	0.442362	0.720034	6.85e-07
cg22881914	NID2	14	51605897	0.768192	0.47462	2.84e-07		cg05696092	NOSIP	19	54776095	0.266735	0.489684	6.94e-07
cg07075930	PTPRM	18	7557717	0.304468	0.0540629	2.87e-07		cg12891678	SPRR2D	1	151281905	0.238992	0.582077	7.03e-07
cg21625881	GNAS	20	56863708	0.920533	0.797627	2.91e-07		cg10917602	HSD3B7	16	30904131	0.232152	0.407032	7.03e-07
cg06758848	FLNA	X	153256462	0.264997	0.110114	2.94e-07		cg06190053	PGM5	9	70161945	0.3065	0.500957	7.03e-07
cg23967169	FAM19A4	3	69064193	0.677008	0.227564	3.1e-07		cg11964613	ARSE	X	2892333	0.308147	0.521131	7.37e-07
cg03064067	SLC6A15	12	83831047	0.689322	0.368367	3.15e-07		cg02265318	MOSC1	1	219027162	0.0750102	0.138551	7.37e-07
cg14063008	DAB2IP	9	123501420	0.885345	0.387497	3.2e-07		cg15441973	HNMT	2	138437787	0.413684	0.576204	7.4e-07
cg18722841	PHOX2A	11	71632630	0.718447	0.421566	3.25e-07		cg21484834	PTK6	20	61639023	0.344935	0.610441	7.61e-07
cg13791131	IGF2AS	11	2118468	0.754654	0.441561	3.34e-07		cg27532722	MMP11	22	22445568	0.26374	0.368765	7.62e-07
cg05056120	EBF	5	158460280	0.379712	0.117882	3.34e-07		cg02656594	IL21R	16	27319997	0.275805	0.492327	7.77e-07
cg03238797	ADAMTS18	16	76026394	0.66445	0.244702	3.37e-07		cg07408456	PGLYRP2	19	15451532	0.284392	0.531342	8.01e-07
cg27114120	PROKR2	20	5244302	0.764094	0.331959	3.4e-07		cg23413307	LCE1F	1	151014096	0.379666	0.728253	8.03e-07
cg11208483	SOX21	13	94162234	0.562035	0.358594	3.59e-07		cg03891191	PRAMEF2	1	12839585	0.427664	0.687349	8.03e-07
cg12087643	GFRA1	10	118023360	0.532142	0.197239	3.68e-07		cg19407886	SLC38A5	X	48213231	0.209625	0.448208	8.17e-07
cg11325578	GPR143	X	9693287	0.81859	0.615121	3.7e-07		cg26026726	GPR42	19	40554254	0.552325	0.817187	8.2e-07
cg19162158	NRG1	8	32524969	0.684524	0.156902	3.73e-07		cg14162076	CLEC4D	12	8556359	0.626511	0.883211	8.32e-07
cg06722633	GRIK3	1	37271896	0.874984	0.558299	3.73e-07		cg12038710	CDH17	8	95289759	0.406153	0.617005	8.44e-07
cg12300353	KCTD8	4	44145115	0.805442	0.301116	3.74e-07		cg01426743	FAM20B	1	177260866	0.511815	0.756308	8.44e-07
cg00891278	CCDC37	3	127596474	0.728234	0.35773	3.8e-07		cg24387818	POF1B	X	84521412	0.257622	0.419117	8.54e-07
cg24924779	KCNG1	20	49073405	0.684636	0.220173	3.97e-07		cg25947945	LAD1	1	199635569	0.167276	0.373072	8.78e-07
cg24562819	THBD	20	22977806	0.83549	0.259706	4.12e-07		cg22836470	TMEM119	12	107515906	0.380394	0.587373	8.8e-07
cg21634602	APC	5	112101469	0.643363	0.119802	4.12e-07		cg16948369	KLHL4	X	86659092	0.289194	0.409362	8.8e-07
cg08190044	ATP8B2	1	152564959	0.762399	0.294318	4.12e-07		cg11639651	HKDC1	10	70649817	0.377254	0.73492	8.8e-07
cg15489294	FLJ90650	5	115325752	0.722051	0.463715	4.28e-07		cg25313204	SLC22A3	6	160688791	0.457793	0.633814	8.97e-07
cg12109455	DPYSL4	10	133850727	0.645007	0.361409	4.49e-07		cg27033479	TMEM44	3	195834843	0.0845926	0.165508	9.06e-07
cg13958426	C1orf114	1	167663261	0.621538	0.240586	4.61e-07		cg07730301	ALDH3B1	11	67534528	0.166954	0.312239	9.4e-07
cg01946574	PTPRM	18	7558186	0.691583	0.176831	4.75e-07		cg22658979	MMP13	11	102331679	0.471845	0.78697	9.47e-07
cg25574024	IGF2AS	11	2118470	0.834991	0.477688	4.84e-07		cg00495491	ITPR2	12	26714080	0.646882	0.755261	9.52e-07
cg10298815	GPR88	1	100777062	0.613753	0.215776	5.41e-07		cg15619125	MAMDC4	9	138867049	0.482744	0.703957	9.55e-07
cg22179082	GPR12	13	26232259	0.578029	0.233071	5.45e-07		cg04613080	CNGA2	X	150653867	0.21712	0.449484	9.56e-07
cg13823136	ST6GALNAC5	1	77105726	0.59314	0.13747	5.46e-07		cg01119135	C1orf116	1	205272148	0.302402	0.565174	9.59e-07
cg10520887	UNC5C	4	96689117	0.640252	0.209074	5.5e-07		cg02423618	SPATA8	15	95126729	0.331476	0.652549	9.64e-07
cg09626984	GATA4	8	11603505	0.780973	0.481626	5.5e-07		cg02903525	C5AR1	19	52505329	0.578522	0.796214	9.75e-07
cg17108819	CD8A	2	86871464	0.737362	0.168202	5.75e-07		cg02849695	CCDC19	1	158136584	0.22094	0.334	9.75e-07
cg01830294	WNT2	7	116750728	0.816717	0.365525	5.76e-07		cg03100752	ASNA1	19	12708402	0.308111	0.502353	9.94e-07
cg00015770	GPR103	4	122521457	0.719905	0.367541	5.76e-07		cg02442161	PI3	20	43237051	0.419742	0.679034	9.94e-07
cg26267038	CNKSR2	X	21302909	0.69997	0.109457	5.87e-07		cg25214346	NR1I3	1	159474590	0.400002	0.686739	1.01e-06
cg22411207	MOS	8	57188855	0.429717	0.180442	5.93e-07		cg08191854	TRPM2	21	44597722	0.162292	0.30197	1.03e-06
cg11394785	LTC4S	5	179153696	0.764974	0.547501	6.11e-07		cg26645834	SPO11	20	55338282	0.523102	0.741466	1.05e-06
cg01661993	TTYH1	19	59618778	0.654796	0.214844	6.11e-07		cg10612997	GREB1	2	11591379	0.378975	0.559226	1.05e-06
cg15839448	SFRP1	8	41285687	0.656253	0.408344	6.28e-07		cg10305797	UNQ467	19	40673517	0.351098	0.707397	1.08e-06
cg25141674	C6orf155	6	72187410	0.8274	0.528203	6.33e-07		cg01907837	RNF8	6	37429315	0.373908	0.672256	1.09e-06
cg16787600	SORCS3	10	106390870	0.854031	0.493822	6.35e-07		cg14303674	MAPRE1	20	30871009	0.322931	0.528842	1.1e-06
cg25938646	SLITRK1	13	83354682	0.712653	0.395374	6.67e-07		cg13588354	MC3R	20	54256710	0.138256	0.230665	1.1e-06
cg09522147	KRT7	12	50913609	0.869914	0.691402	6.7e-07		cg03998348	TMCO5	15	36014577	0.465082	0.740845	1.12e-06
cg18349835	VIPR2	7	158629868	0.824535	0.218946	6.74e-07		cg00217795	DIO2	14	79747441	0.362764	0.62229	1.12e-06
cg15817236	ALX4	11	44287938	0.588693	0.14654	6.83e-07		cg26306976	ITGB1BP1	2	9482352	0.579946	0.768525	1.14e-06
cg27650175	DAB2IP	9	123501461	0.815562	0.220287	6.85e-07		cg23280807	SLC5A11	16	24765080	0.323362	0.650537	1.16e-06
cg11981599	GATA4	8	11603935	0.712613	0.445235	6.85e-07		cg00689340	RTKN	2	74522180	0.221972	0.424563	1.17e-06
cg25993718	CBLN4	20	54013603	0.774455	0.416849	6.88e-07		cg16893574	CALB2	16	69949596	0.232115	0.459752	1.18e-06
cg03538436	NOS1	12	116283753	0.67497	0.212849	6.88e-07		cg09541248	MYO1A	12	55729889	0.226536	0.440334	1.23e-06
cg07651242	ADCY1	7	45581245	0.606423	0.127335	6.94e-07		cg09617773	IMPG1	6	76840428	0.433752	0.693538	1.25e-06
cg26365854	ALX4	11	44287479	0.689667	0.134788	6.98e-07		cg25982743	TIMP4	3	12175236	0.212094	0.349555	1.27e-06
cg12880658	CDO1	5	115180285	0.738757	0.23578	7.22e-07		cg00910067	SLC7A10	19	38409385	0.0886058	0.168909	1.28e-06
cg06243556	ZNF447	19	63301285	0.627256	0.18692	7.37e-07		cg08697665	RARRES1	3	159933284	0.33563	0.487443	1.31e-06
cg03630088	CPXM2	10	125641516	0.551675	0.202907	7.43e-07		cg26189983	TNFRSF1B	1	12150287	0.0839415	0.280768	1.35e-06
cg13929328	FLJ46831	10	129425888	0.784005	0.497283	7.61e-07		cg15586352	PSG5	19	48382983	0.527221	0.721283	1.37e-06
cg11674404	WDR17	4	177224353	0.541215	0.160023	7.61e-07		cg04001668	GPR56	16	56211848	0.520609	0.759852	1.4e-06
cg18221862	TMEFF2	2	192767475	0.496691	0.143484	7.69e-07		cg13519373	IL8RA	2	218739143	0.28107	0.524104	1.41e-06
cg14958635	NEUROG1	5	134898876	0.701117	0.34103	7.77e-07		cg20436912	SEC14L4	22	29232642	0.397431	0.665267	1.46e-06
cg14696396	TM6SF1	15	81567450	0.687461	0.451776	7.88e-07		cg09837943	ZIM2	19	61998443	0.454564	0.67813	1.46e-06
cg00503840	DLX5	7	96488445	0.808697	0.555201	8.95e-07		cg10159529	IL5RA	3	3127530	0.50199	0.781661	1.51e-06
cg07380959	TFPI2	7	93358259	0.567695	0.155064	9.04e-07		cg27067621	NOX1	X	100016224	0.214857	0.368079	1.55e-06
cg11710969	ARMC3	10	23257179	0.403284	0.21468	9.06e-07		cg04721098	CACNG3	16	24173204	0.35785	0.586244	1.56e-06
cg01782486	ZBTB7B	1	153253136	0.735951	0.585535	9.1e-07		cg18979491	LBP	20	36407859	0.239273	0.454241	1.59e-06
cg23037403	ZNF454	5	178300789	0.696479	0.412862	9.23e-07		cg15146752	EPHA2	1	16355354	0.236967	0.416049	1.59e-06
cg22437699	ARX	X	24943279	0.781823	0.570792	9.23e-07		cg12447832	TTC15	2	3362264	0.216431	0.376528	1.59e-06
cg22799321	TFPI2	7	93357557	0.629037	0.166584	9.64e-07		cg04086012	FLJ36180	4	189297894	0.507075	0.76164	1.59e-06
cg23771603	MYO3A	10	26263316	0.750757	0.426145	9.75e-07		cg26424956	GRM4	6	34209504	0.478729	0.831282	1.61e-06
cg10764357	BCAT1	12	24993339	0.50046	0.158766	9.75e-07		cg24615251	CCL13	17	29707594	0.558626	0.69667	1.62e-06
cg23694248	PTPRR	12	69600582	0.695008	0.285139	9.95e-07		cg20716119	CDH1	16	67329264	0.0743764	0.202181	1.64e-06
cg22459146	GHSR	3	173649724	0.668405	0.436034	1.01e-06		cg03597525	SIGLEC10	19	56612247	0.370901	0.631934	1.64e-06
cg19064258	HS3ST2	16	22733618	0.649783	0.235165	1.04e-06		cg17243643	RDH5	12	54400536	0.334176	0.47851	1.67e-06
cg16154416	RASGRF1	15	77169822	0.62542	0.411267	1.06e-06		cg05362516	IRX5	16	53522590	0.0988566	0.186501	1.71e-06
cg18453621	LMX1B	9	128416725	0.788101	0.242077	1.07e-06		cg00481227	CTNNBL1	20	35755483	0.156446	0.236299	1.71e-06
cg05521696	SLC2A14	12	7916762	0.816338	0.628708	1.07e-06		cg00931491	SULT1A2	16	28515789	0.273402	0.447316	1.85e-06
cg07748540	PDGFD	11	103539829	0.59546	0.109641	1.09e-06		cg00412772	C19orf33	19	43486685	0.471212	0.702582	1.86e-06
cg04551925	AQP1	7	30918265	0.83356	0.621931	1.09e-06		cg25133753	WFDC11	20	43733140	0.305919	0.550182	1.95e-06
cg25563456	WT1	11	32412645	0.574808	0.157276	1.1e-06		cg16418329	NYD-SP26	4	71235340	0.636499	0.7894	1.96e-06
cg25216696	GATA4	8	11602760	0.745749	0.321532	1.11e-06		cg21505334	CEACAM5	19	46904860	0.314414	0.543904	1.99e-06
cg20134215	MCHR2	6	100548128	0.705865	0.449549	1.12e-06		cg10125195	LACRT	12	53314812	0.511088	0.75564	1.99e-06
cg12259537	ZNF606	19	63206506	0.664401	0.424884	1.12e-06		cg22748452	SRXN1	20	582604	0.248523	0.398874	2e-06
cg02257405	ACSL6	5	131374884	0.699241	0.434233	1.12e-06		cg21932814	CSTA	3	123526862	0.364534	0.556499	2.01e-06
cg16422907	CCNA1	13	35904734	0.751312	0.447307	1.14e-06		cg10935723	KCNK10	14	87863387	0.315709	0.485914	2.1e-06
cg19784477	TFPI2	7	93357337	0.597451	0.221023	1.16e-06		cg13269407	FLJ10945	22	44828771	0.116716	0.211359	2.13e-06
cg00792849	CX36	15	32833902	0.689154	0.362983	1.17e-06		cg00273124	NOLA2	5	177514118	0.423614	0.671188	2.13e-06
cg17963840	ADRA1A	8	26778778	0.657086	0.411715	1.18e-06		cg16796951	C20orf152	20	34018487	0.335696	0.610836	2.14e-06
cg10124201	BOLL	2	198358997	0.766956	0.586425	1.2e-06		cg16608348	PTPN14	1	212791104	0.0467561	0.099126	2.16e-06
cg24022301	PTGFR	1	78729158	0.550946	0.252512	1.24e-06		cg03852570	C10orf33	10	100165096	0.1308	0.266193	2.18e-06
cg13282837	TCL1A	14	95250401	0.813432	0.595116	1.26e-06		cg11719297	RIPK4	21	42060152	0.260725	0.422839	2.25e-06
cg18335068	ZNF677	19	58449722	0.760199	0.311109	1.37e-06		cg09207718	CYP1A2	15	72828439	0.695529	0.821693	2.27e-06
cg26831415	EFHA2	8	16929641	0.545792	0.186628	1.38e-06		cg22789545	C20orf114	20	31335013	0.542597	0.80687	2.28e-06
cg08416046	IRS4	X	107866225	0.705532	0.256163	1.39e-06		cg13407883	SIGLEC9	19	56319655	0.528854	0.816584	2.32e-06
cg00472814	ADAMTS1	21	27139547	0.619125	0.130981	1.39e-06		cg11719157	PITPNA	17	1413465	0.352659	0.52743	2.34e-06
cg08455548	PCDH11Y	Y	4927968	0.599355	0.259379	1.4e-06		cg14893129	CARD14	17	75766646	0.38289	0.822763	2.42e-06
cg25999867	LOC112937	11	133651150	0.545973	0.0694146	1.41e-06		cg14535518	MAG	19	40473855	0.328462	0.461247	2.43e-06
cg21902544	CBLN2	18	68362495	0.620341	0.230882	1.42e-06		cg26320696	PARVA	11	12355685	0.0892302	0.209778	2.47e-06
cg17560332	BOLL	2	198359548	0.680565	0.249319	1.43e-06		cg27344326	DMRTC1	X	72014529	0.476308	0.788715	2.51e-06
cg22821324	GPM6A	4	177160433	0.548711	0.107719	1.45e-06		cg07051960	ATP1A3	19	47191459	0.500106	0.670731	2.53e-06
cg07080358	C2orf32	2	68400011	0.777546	0.268785	1.45e-06		cg18988110	ATAD4	17	43390342	0.228306	0.325299	2.56e-06
cg18396533	DYDC1	10	82106188	0.634108	0.288724	1.46e-06		cg09799714	PDZD3	11	118561920	0.306693	0.49976	2.57e-06
cg20582984	GNAS	20	56850628	0.864969	0.793877	1.51e-06		cg04151683	LRRN6C	9	28708459	0.28599	0.49548	2.57e-06
cg16652063	SLC13A5	17	6557377	0.782991	0.455374	1.56e-06		cg11204562	C10orf81	10	115501143	0.330907	0.578426	2.61e-06
cg15364618	CIDEB	14	23850391	0.768819	0.516122	1.59e-06		cg08263647	LXN	3	159873463	0.281218	0.421208	2.61e-06
cg12508624	THY1	11	118798990	0.656921	0.221432	1.59e-06		cg27180443	SCARB1	12	123914824	0.475302	0.677442	2.7e-06
cg03909500	RLN3R1	5	33972354	0.523457	0.266158	1.6e-06		cg23696949	LAMC2	1	181422267	0.219372	0.437461	2.73e-06
cg14753432	ALX4	11	44281409	0.780011	0.557291	1.65e-06		cg20676475	LCE3D	1	150819118	0.435417	0.684373	2.88e-06
cg17834752	KCNK9	8	140784421	0.594303	0.244486	1.66e-06		cg12967560	LYSMD4	15	98091718	0.450709	0.714427	2.9e-06
cg26557658	FAM43B	1	20751374	0.52082	0.148354	1.67e-06		cg15700197	OR10J1	1	157675831	0.292963	0.469614	2.91e-06
cg08009622	COL12A1	6	75973047	0.428559	0.128419	1.67e-06		cg13573276	RDHE2	8	57395452	0.0745562	0.136791	2.91e-06
cg11812218	GHSR	3	173649614	0.668725	0.180276	1.77e-06		cg18368125	TMED6	16	67943328	0.472614	0.715163	2.98e-06
cg26466094	AK5	1	77520717	0.411198	0.0987402	1.78e-06		cg26928972	CSTA	3	123526489	0.572872	0.721476	3e-06
cg18236079	HS3ST3A1	17	13446315	0.695763	0.22407	1.81e-06		cg23695504	FLJ45717	1	245341967	0.117037	0.390599	3.12e-06
cg14614211	IRXL1	10	28074253	0.737411	0.501531	1.84e-06		cg26767897	XDH	2	31490852	0.410316	0.605682	3.16e-06
cg04456238	WT1	11	32406680	0.732884	0.388583	1.84e-06		cg11277126	TRPC4AP	20	33144606	0.117736	0.2333	3.21e-06
cg03853987	CHST10	2	100400711	0.805422	0.206859	1.84e-06		cg26545968	P2RY4	X	69396938	0.453331	0.6182	3.27e-06
cg22680204	CRMP1	4	5945999	0.73614	0.477031	1.86e-06		cg07412254	FLJ14816	2	120940004	0.419378	0.725834	3.27e-06
cg18638496	FGF5	4	81406222	0.61066	0.208697	1.86e-06		cg16581199	TSSK1	5	112798620	0.555444	0.750622	3.33e-06
cg15087147	LRRC4	7	127459405	0.556002	0.0519069	1.98e-06		cg09577651	SIRPB1	20	1548705	0.22677	0.450811	3.33e-06
cg19896198	TNFRSF8	1	12045849	0.541042	0.239636	2e-06		cg20856834	OR12D3	6	29450501	0.329776	0.623201	3.36e-06
cg10457247	PRDM14	8	71145633	0.475424	0.131139	2.04e-06		cg18422443	KITLG	12	87498517	0.049196	0.0918007	3.36e-06
cg22108265	RAB6A	11	73149620	0.217019	0.103853	2.14e-06		cg15156367	ABHD7	1	92267592	0.512327	0.79325	3.36e-06
cg23029193	FLJ39155	5	38293973	0.397974	0.128573	2.15e-06		cg23887102	TAAR6	6	132932727	0.54882	0.742106	3.39e-06
cg01231779	NID2	14	51605637	0.433806	0.0841629	2.15e-06		cg13226591	MAGEB18	X	26066466	0.51645	0.781143	3.41e-06
cg23316360	EDNRB	13	77390917	0.809797	0.510618	2.19e-06		cg07084709	Gcom1	15	55670803	0.627909	0.860497	3.41e-06
cg23710218	MSC	8	72919210	0.761419	0.485224	2.25e-06		cg26608199	F10	13	112824127	0.50852	0.789776	3.46e-06
cg03567830	NTSR1	20	60810316	0.645802	0.379303	2.31e-06		cg20088964	HMGA2	12	64503699	0.109353	0.16695	3.46e-06
cg01410472	CRISPLD1	8	76059530	0.544895	0.229662	2.34e-06		cg00016968	RHOC	1	113051971	0.436842	0.62081	3.47e-06
cg16112129	DRD1	5	174803574	0.746473	0.497328	2.39e-06		cg07908874	TUBGCP2	10	134972996	0.444059	0.655388	3.5e-06
cg00848728	DAB1	1	58488606	0.548649	0.187948	2.44e-06		cg07546360	FLJ27365	22	44860687	0.249119	0.399945	3.5e-06
cg15361590	PCDHGC4	5	140844885	0.680115	0.28736	2.49e-06		cg24292612	DEFB1	8	6722882	0.239907	0.416636	3.59e-06
cg03889226	OLIG3	6	137857026	0.4781	0.183696	2.51e-06		cg19514469	ELMO3	16	65790933	0.388542	0.578693	3.76e-06
cg01777397	RSNL2	2	29191450	0.72172	0.326088	2.51e-06		cg27043873	CDH18	5	20017186	0.446543	0.663206	3.88e-06
cg16009558	GRIK2	6	101953428	0.417953	0.242687	2.52e-06		cg23538064	CFB	6	32021254	0.262343	0.39307	3.88e-06
cg12532169	NDN	15	21483463	0.802953	0.642977	2.56e-06		cg18338021	GZMM	19	495349	0.610678	0.841923	3.93e-06
cg15749748	GATA5	20	60483955	0.476089	0.177398	2.57e-06		cg27039606	PRODH2	19	40996889	0.398121	0.739739	3.96e-06
cg01546563	GATA4	8	11604598	0.713261	0.260145	2.63e-06		cg06627364	MGC4677	2	87536203	0.0676627	0.184577	3.96e-06
cg10281002	TBX5	12	113330782	0.624534	0.398901	2.73e-06		cg24024214	BTNL8	5	180258748	0.41889	0.593155	4.03e-06
cg04784672	LRFN5	14	41147424	0.770741	0.303481	2.8e-06		cg16440909	CXorf6	X	149364403	0.287536	0.573078	4.12e-06
cg22134325	NPAS4	11	65945321	0.812198	0.631284	2.83e-06		cg15320474	UBD	6	29635984	0.433656	0.723401	4.21e-06
cg02932669	VGCNL1	13	100866259	0.743386	0.401843	2.83e-06		cg01514487	MYO1A	12	55730314	0.366134	0.574235	4.25e-06
cg19461644	COL15A1	9	100746438	0.638034	0.255409	2.86e-06		cg04574507	CD1B	1	156567662	0.459154	0.707612	4.27e-06
cg19576304	RAX	18	55091002	0.58498	0.39509	2.89e-06		cg22084611	SULF2	20	45848341	0.260981	0.347025	4.36e-06
cg07663789	NPR3	5	32747186	0.488285	0.0886084	2.9e-06		cg07897701	ABP1	7	150180303	0.331573	0.607579	4.38e-06
cg26316946	GRIK2	6	101953688	0.751538	0.512256	2.94e-06		cg06194808	MGC9712	7	1562743	0.337729	0.596342	4.39e-06
cg09562455	NR0B1	X	30237411	0.574674	0.174696	2.98e-06		cg06123346	ATP4A	19	40746359	0.313081	0.474293	4.39e-06
cg05684891	DAB2IP	9	123500992	0.817718	0.140824	3.06e-06		cg20340242	IL1R2	2	101974781	0.190915	0.344978	4.44e-06
cg18671950	FBN1	15	46724245	0.643765	0.360734	3.09e-06		cg04587829	FN3K	17	78286236	0.318605	0.546521	4.44e-06
cg10140638	PTPRN	2	219882451	0.694752	0.396589	3.09e-06		cg19465374	AZGP1	7	99411214	0.677242	0.835067	4.49e-06
cg15337897	FGF3	11	69343337	0.732631	0.345885	3.16e-06		cg15652212	FLJ90586	7	142691898	0.374221	0.629161	4.52e-06
cg14785479	SCARF2	22	19122535	0.744388	0.336814	3.18e-06		cg05595345	ARRDC4	15	96305177	0.0894771	0.242059	4.53e-06
cg01192900	BTG4	11	110888878	0.703515	0.233333	3.19e-06		cg06339706	PLEKHA4	19	54063097	0.387619	0.584196	4.57e-06
cg09261015	ESX1	X	103386303	0.804686	0.224488	3.21e-06		cg17357062	FCN1	9	136950169	0.442628	0.718155	4.64e-06
cg22074467	AKR1C2	10	5050566	0.678294	0.548093	3.37e-06		cg08878744	LCE1B	1	151050298	0.309339	0.625222	4.64e-06
cg17190608	CUTL2	12	109955872	0.669911	0.179419	3.37e-06		cg00214794	KRT17	17	37034149	0.607542	0.742377	4.69e-06
cg14377593	TFPI2	7	93358119	0.671891	0.145963	3.37e-06		cg14511156	OSCAR	19	59295936	0.428992	0.66354	4.77e-06
cg06277657	DGKI	7	137182914	0.779068	0.494425	3.41e-06		cg19782598	FLJ30046	13	77213286	0.584367	0.795423	4.78e-06
cg26128092	WDR8	1	3557410	0.794588	0.512365	3.5e-06		cg02856727	GH2	17	59313148	0.553285	0.726448	4.78e-06
cg20530314	AGTR1	3	149898201	0.763988	0.237282	3.5e-06		cg05338167	CALML4	15	66285305	0.345996	0.609105	4.81e-06
cg16098981	C20orf39	20	24397865	0.642869	0.154752	3.53e-06		cg02723533	CCND1	11	69178172	0.86354	0.976669	4.81e-06
cg12847373	EDNRB	13	77391350	0.594838	0.215109	3.53e-06		cg19717150	HNF4A	20	42418292	0.275376	0.485993	4.84e-06
cg12238343	RLN3R1	5	33972159	0.492605	0.184192	3.53e-06		cg18239253	DEFB32	20	186156	0.467035	0.621535	4.9e-06
cg08536841	IZUMO1	19	53942264	0.568415	0.296403	3.62e-06		cg13507429	KLHDC7A	1	18680137	0.405877	0.641431	4.9e-06
cg07015629	ERBB4	2	213111457	0.594365	0.121157	3.68e-06		cg08397758	C10orf33	10	100164843	0.126107	0.193265	4.9e-06
cg23129478	ST8SIA5	18	42591920	0.582157	0.213971	3.75e-06		cg13980719	TNP1	2	217433805	0.256089	0.416041	5.08e-06
cg18433380	NNAT	20	35582608	0.868663	0.800939	3.81e-06		cg09196942	PRAMEF1	1	12774206	0.558529	0.718735	5.13e-06
cg24975842	GNAS	20	56849616	0.90064	0.774654	3.93e-06		cg11068096	KRT14	17	36996149	0.629086	0.786092	5.14e-06
cg18873386	DLX5	7	96489851	0.628484	0.355866	3.94e-06		cg04794268	CYHR1	8	145661191	0.175382	0.324445	5.18e-06
cg09748975	MSX1	4	4915433	0.921061	0.722615	4.09e-06		cg09835085	KCNE4	2	223624836	0.251487	0.419311	5.36e-06
cg24594997	RBP1	3	140740856	0.395996	0.118222	4.13e-06		cg02164442	ITGAD	16	31312602	0.423736	0.676999	5.36e-06
cg13060997	CCNA1	13	35904611	0.75212	0.387011	4.14e-06		cg00042156	MGC16291	10	42290848	0.449911	0.689628	5.36e-06
cg11027570	RBP1	3	140741121	0.802404	0.197375	4.16e-06		cg10127415	MAGEB6	X	26120444	0.610085	0.854378	5.39e-06
cg00685836	PPFIA2	12	80677387	0.332147	0.0781635	4.19e-06		cg21643045	CCL20	2	228386937	0.381727	0.699056	5.4e-06
cg06092815	SKIP	2	228754650	0.74227	0.496324	4.31e-06		cg08782122	FLJ42291	7	152741927	0.920584	0.956531	5.44e-06
cg08001895	EPHA7	6	94186303	0.566315	0.189246	4.36e-06		cg26163537	GRB10	7	50829086	0.0977532	0.157677	5.47e-06
cg15343119	GALR1	18	73090773	0.523604	0.17737	4.39e-06		cg10878307	ATAD4	17	43389454	0.332093	0.49044	5.49e-06
cg24068372	LOC349136	7	150738194	0.664625	0.289773	4.41e-06		cg11051843	SEMA3C	7	80386631	0.0892562	0.186912	5.51e-06
cg16232126	SLC5A7	2	107969437	0.743676	0.443994	4.41e-06		cg20789620	FSD1	19	4255334	0.435077	0.683573	5.58e-06
cg01805282	EYA4	6	133605457	0.781107	0.301326	4.43e-06		cg17738194	GK2	4	80548412	0.277724	0.509094	5.58e-06
cg18592174	CHAT	10	50487312	0.520015	0.247316	4.53e-06		cg19001226	HOXD1	2	176761591	0.0768272	0.167715	5.62e-06
cg06856528	TMEFF2	2	192767650	0.554269	0.206543	4.53e-06		cg13126790	FLJ27255	6	159930336	0.487468	0.745465	5.78e-06
cg04034767	GRASP	12	50687174	0.787926	0.148873	4.53e-06		cg07572435	LY6D	8	143865015	0.395657	0.619928	5.94e-06
cg23239396	CALCR	7	93041631	0.551607	0.226195	4.54e-06		cg25645462	GPR56	16	56211203	0.437236	0.624924	5.96e-06
cg05624932	CRISPLD1	8	76059865	0.725578	0.237504	4.63e-06		cg25900806	MYADML	2	33807283	0.483508	0.630693	5.97e-06
cg21094669	GLRA3	4	175986684	0.595696	0.369264	4.78e-06		cg23458892	SIGLEC7	19	56337791	0.613692	0.815809	6.07e-06
cg06498267	HCN1	5	45731679	0.73073	0.333939	4.78e-06		cg24423088	KRTAP8-1	21	31107236	0.763805	0.932555	6.2e-06
cg13749822	HHIP	4	145786113	0.56745	0.187483	4.81e-06		cg19139729	SULT2A1	19	53081374	0.307047	0.534941	6.28e-06
cg15852891	OTP	5	76970702	0.404196	0.165657	4.88e-06		cg20839149	SH2D2A	1	155053225	0.227693	0.516946	6.44e-06
cg12613383	PLD5	1	240755304	0.553194	0.218602	4.9e-06		cg00668685	SLC39A5	12	54910819	0.419356	0.685348	6.57e-06
cg04270799	KIF5A	12	56230326	0.491676	0.145759	4.95e-06		cg14271690	SMAF1	20	36643413	0.640095	0.815166	6.63e-06
cg15540820	EOMES	3	27740287	0.759547	0.465944	5.04e-06		cg17465304	KIF12	9	115901263	0.363516	0.540059	6.65e-06
cg06490988	GATA2	3	129694691	0.795214	0.458909	5.12e-06		cg02675652	C12orf22	12	49764006	0.242202	0.370358	6.69e-06
cg17606785	EFS	14	22904648	0.464966	0.232818	5.14e-06		cg01447817	AQP12A	2	241278924	0.257394	0.440139	6.69e-06
cg06274159	ZFP42	4	189153861	0.753166	0.458803	5.14e-06		cg14481339	KCNJ1	11	128242529	0.429821	0.598995	6.7e-06
cg25437385	SLC35F3	1	232107456	0.889398	0.297303	5.2e-06		cg11993754	ERBB2	17	35110039	0.138336	0.291382	6.72e-06
cg09083627	SLITRK5	13	87122598	0.788477	0.256518	5.36e-06		cg07434382	LOC348174	16	68541873	0.524531	0.726922	6.78e-06
cg07501965	CHRFAM7A	15	28472482	0.357441	0.13256	5.43e-06		cg08886154	PAX4	7	127043912	0.395154	0.643956	6.83e-06
cg04622802	LOC387758	11	26972448	0.730261	0.510576	5.47e-06		cg00705255	LILRA3	19	59496425	0.196484	0.367527	6.83e-06
cg12111714	ATP8A2	13	24941472	0.820948	0.663233	5.58e-06		cg08361238	PTGFRN	1	117253827	0.295656	0.471887	6.84e-06
cg00333226	UNQ739	7	49784309	0.563881	0.184336	5.58e-06		cg03852144	GLRX	5	95185395	0.174155	0.326027	6.84e-06
cg14614901	LOC401498	9	32773463	0.539957	0.252675	5.73e-06		cg14473924	PDZRN3	3	73756860	0.182807	0.332046	6.86e-06
cg19776201	ZNF132	19	63643246	0.490545	0.118887	5.92e-06		cg19282452	FLJ46230	19	19716831	0.411394	0.678733	6.98e-06
cg14174099	SLC8A3	14	69725615	0.534545	0.0690315	5.97e-06		cg15485859	C1orf116	1	205273070	0.366856	0.53975	7.1e-06
cg14037665	PXDN	2	1727624	0.584602	0.138475	6e-06		cg11203041	MGST1	12	16391452	0.348013	0.49857	7.12e-06
cg12832649	SPOCK	5	136862762	0.696609	0.144866	6.12e-06		cg10674793	DVL3	3	185355398	0.363142	0.595584	7.12e-06
cg20415809	ITGA4	2	182030100	0.668477	0.280999	6.19e-06		cg06244906	ZIM2	19	61998893	0.533781	0.771242	7.12e-06
cg16519321	MYOD1	11	17697819	0.704821	0.270092	6.44e-06		cg11120551	CHD1L	1	145180620	0.230792	0.392133	7.14e-06
cg13523557	ADCY1	7	45580250	0.461194	0.136972	6.44e-06		cg11767711	APLP1	19	41050623	0.524796	0.751178	7.18e-06
cg11599505	C20orf102	20	35965510	0.888602	0.788641	6.51e-06		cg04700814	HEXIM1	17	40579963	0.296922	0.423519	7.22e-06
cg15647515	WNT2	7	116751038	0.377228	0.118822	6.63e-06		cg01919208	LAMB2	3	49145500	0.220317	0.382688	7.22e-06
cg22705954	NR0B1	X	30237740	0.642477	0.323032	6.64e-06		cg21291985	BTBD4	20	61907479	0.361763	0.659923	7.29e-06
cg07103493	SLC27A6	5	128329131	0.70511	0.432145	6.64e-06		cg22968401	PIPOX	17	24394135	0.159113	0.367488	7.4e-06
cg01722994	GRIN2A	16	10184818	0.472163	0.147572	6.69e-06		cg22780475	CBLC	19	49973366	0.381775	0.588163	7.49e-06
cg00548268	NPTX2	7	98083766	0.847458	0.687966	6.69e-06		cg00546897	LOC284837	21	44056660	0.299933	0.593787	7.49e-06
cg13663218	TRHDE	12	70953243	0.756621	0.506838	6.75e-06		cg21615663	MGC35048	16	19635412	0.408965	0.621518	7.55e-06
cg08441170	MYO3A	10	26263106	0.800015	0.408562	6.83e-06		cg17272843	KCTD14	11	77411928	0.105436	0.192764	7.55e-06
cg00363813	HOM-TES-103	12	6535133	0.754886	0.649148	6.83e-06		cg26536164	RTP3	3	46514022	0.798326	0.921447	7.63e-06
cg08535373	SLC32A1	20	36786026	0.609313	0.349882	6.89e-06		cg23032612	POSTN	13	37071340	0.402992	0.622571	7.63e-06
cg24719984	PPFIA2	12	80677595	0.502007	0.257384	7.12e-06		cg23953396	GPRC5C	17	69939536	0.121588	0.199923	7.65e-06
cg01988129	ADHFE1	8	67507490	0.898978	0.567516	7.55e-06		cg14757492	DDX49	19	18890194	0.447629	0.706003	7.81e-06
cg19591881	CD34	1	206151263	0.659068	0.290691	7.56e-06		cg00319692	ATP6V0D2	8	87180235	0.486809	0.726751	7.81e-06
cg21245652	MAL	2	95054778	0.67117	0.409653	7.61e-06		cg16150435	C6orf15	6	31188508	0.612159	0.752128	7.9e-06
cg19884262	FLJ46831	10	129425958	0.781149	0.364142	7.69e-06		cg09425228	CCL20	2	228386249	0.470037	0.673862	7.9e-06
cg05932408	PTGIS	20	47618046	0.470837	0.163691	7.69e-06		cg14774175	MAGEB3	X	30158839	0.345467	0.713884	8.05e-06
cg25802093	SPAG6	10	22674044	0.844307	0.583635	7.81e-06		cg10063179	MTNR1A	4	187713320	0.122278	0.261831	8.14e-06
cg23054883	FZD10	12	129213533	0.857282	0.502664	7.9e-06		cg10039928	MATN2	8	98950036	0.283074	0.458448	8.43e-06
cg16092786	WT1	11	32412311	0.669126	0.212136	7.94e-06		cg09871043	PKHD1	6	52060320	0.306373	0.447519	8.43e-06
cg00399483	DCC	18	48122376	0.580781	0.314577	7.94e-06		cg10319505	RASEF	9	84868071	0.0838583	0.159865	8.62e-06
cg18277754	ALK	2	29997656	0.74485	0.268206	8.08e-06		cg02677802	ITPR2	12	26714137	0.666695	0.781278	8.66e-06
cg03843978	MSX1	4	4915526	0.643367	0.48194	8.4e-06		cg15051063	-	3	144376637	0.494467	0.864937	8.7e-06
cg16708281	FOXD4L1	2	113973143	0.593332	0.352274	8.42e-06		cg14249872	KCNK1	1	231816295	0.0998564	0.185494	8.7e-06
cg24199834	POU4F2	4	147779576	0.798419	0.555254	8.57e-06		cg20540428	PPP4R2	3	73128376	0.312204	0.559931	8.71e-06
cg10918202	BAALC	8	104222349	0.409055	0.0802401	8.84e-06		cg14940420	IQCF2	3	51870732	0.479235	0.714572	9.17e-06
cg11732619	SLIT3	5	168660654	0.758357	0.284434	8.87e-06		cg00757070	UPK2	11	118332292	0.221849	0.369057	9.17e-06
cg08832227	KCNA1	12	4890954	0.868096	0.590591	9.06e-06		cg21804950	MTMR3	22	28609018	0.163964	0.322099	9.2e-06
cg12164282	PXDN	2	1727119	0.828384	0.52894	9.1e-06		cg16639185	LGTN	1	204852801	0.22291	0.384298	9.26e-06
cg17389519	PTF1A	10	23520736	0.566283	0.329336	9.12e-06		cg11206634	SFT2D3	2	128174869	0.41878	0.666949	9.33e-06
cg07054095	ZNF549	19	62730668	0.626076	0.12884	9.2e-06		cg23338195	SLC30A8	8	118215599	0.368462	0.487441	9.47e-06
cg27223047	FBN2	5	127902724	0.686596	0.331954	9.43e-06		cg22862656	SCGB2A2	11	61794235	0.582977	0.898505	9.51e-06
cg19502744	SRD5A2	2	31659419	0.800773	0.598431	9.44e-06		cg24691461	C20orf160	20	30062162	0.138437	0.254944	9.79e-06
cg22674717	SALL1	16	49742895	0.65595	0.23888	9.47e-06		cg14043602	OR1E1	17	3248090	0.174537	0.350637	9.93e-06
cg22572159	NGFB	1	115682169	0.48754	0.20848	9.8e-06		cg22241124	CNGA3	2	98352807	0.577436	0.713898	1e-05
cg07474356	PCDH11X	X	90920659	0.500858	0.198422	9.91e-06		cg13702536	GPR81	12	121781506	0.422788	0.64941	1.01e-05
cg26780333	ACOT4	14	73128725	0.390312	0.169857	1.01e-05		cg06392096	LILRA5	19	59516087	0.238116	0.446978	1.01e-05
cg07780118	AR	X	66683231	0.721537	0.27967	1.01e-05		cg03490200	A2ML1	12	8866463	0.49475	0.795227	1.01e-05
cg27319898	FLJ32110	7	88226939	0.464269	0.117628	1.05e-05		cg19510604	CLK3	15	72688129	0.663258	0.820803	1.03e-05
cg20546002	COL23A1	5	177949982	0.433858	0.0761503	1.06e-05		cg15200096	KCND1	X	48714048	0.318468	0.445002	1.03e-05
cg26747293	FLJ39155	5	38294427	0.585885	0.193208	1.07e-05		cg13603551	ABP1	7	150180339	0.289962	0.52971	1.04e-05
cg04488521	ZNF354C	5	178420322	0.677754	0.219519	1.08e-05		cg09113530	MALL	2	110231030	0.362249	0.555702	1.04e-05
cg11323198	CDH8	16	60627307	0.865057	0.595723	1.09e-05		cg08999895	SLC22A18AS	11	2882445	0.255584	0.456981	1.04e-05
cg11094938	ATP2A1	16	28796345	0.868492	0.798853	1.09e-05		cg06577725	SPATA16	3	174341611	0.432967	0.717252	1.04e-05
cg03278643	EVC2	4	5761668	0.788152	0.596669	1.1e-05		cg04513422	LOC283487	13	110320315	0.133787	0.324974	1.04e-05
cg10971790	FLJ22688	19	55008270	0.399684	0.10431	1.12e-05		cg18223379	BPIL3	20	31083308	0.296464	0.666299	1.05e-05
cg13547644	ACTA1	1	227636231	0.770803	0.32806	1.13e-05		cg25995212	SCN7A	2	167051230	0.602779	0.753742	1.06e-05
cg21387281	OGFR	20	60905884	0.793934	0.690139	1.14e-05		cg16357921	CCRK	9	89779454	0.0851149	0.181255	1.06e-05
cg11673092	ARMC3	10	23256733	0.460297	0.149624	1.15e-05		cg02643667	TFF1	21	42659768	0.466886	0.665088	1.06e-05
cg18236477	ATP8A2	13	24941066	0.851339	0.623711	1.16e-05		cg15779716	CDCP1	3	45163212	0.251862	0.457627	1.07e-05
cg03963198	IRX4	5	1935871	0.774351	0.470996	1.16e-05		cg25839766	PSG1	19	48076917	0.54888	0.788549	1.09e-05
cg22303211	SOX1	13	111770172	0.618937	0.400593	1.2e-05		cg05779068	OR2W1	6	29122025	0.429569	0.575585	1.09e-05
cg20950011	CIDEA	18	12244377	0.570003	0.257506	1.2e-05		cg11038081	ZNF235	19	49502477	0.389826	0.623433	1.1e-05
cg13948987	HCRTR2	6	55147218	0.391836	0.119338	1.21e-05		cg26205432	PLN	6	118976264	0.48438	0.628593	1.13e-05
cg25057743	PTHR2	2	208979750	0.671129	0.367414	1.24e-05		cg20324165	KRT8	12	51585412	0.246696	0.429766	1.13e-05
cg00973677	CHRM2	7	136204135	0.400086	0.156001	1.24e-05		cg18515587	SELENBP1	1	149611430	0.273952	0.358549	1.13e-05
cg00233307	MAP4K1	19	43800916	0.692272	0.439238	1.26e-05		cg08993557	HBII-437	15	22782419	0.417483	0.593442	1.13e-05
cg09427311	ANGPTL2	9	128925551	0.719955	0.553246	1.27e-05		cg07207789	CRISPLD2	16	83410410	0.27175	0.51041	1.13e-05
cg00202711	HTR2C	X	113724666	0.732699	0.438866	1.27e-05		cg10537079	OTC	X	38096599	0.349783	0.547531	1.15e-05
cg25635352	B3GALT3	3	162305414	0.511816	0.111226	1.29e-05		cg24211388	AIF1	6	31690816	0.401961	0.636308	1.19e-05
cg08570521	TLL1	4	167013921	0.419863	0.116244	1.31e-05		cg01883966	STK19	6	32046865	0.678012	0.884071	1.21e-05
cg23244913	HCG9	6	30051380	0.816337	0.679494	1.32e-05		cg01474260	CESK1	22	15453884	0.464257	0.654918	1.21e-05
cg04698187	LRRN5	1	202920768	0.230526	0.113221	1.34e-05		cg14532417	TBC1D3	17	33601782	0.808857	0.87911	1.22e-05
cg04072323	SKIP	2	228754569	0.691372	0.291694	1.34e-05		cg26619317	CNN3	1	95164977	0.114267	0.220677	1.25e-05
cg18888520	ZNF447	19	63301618	0.587482	0.122664	1.37e-05		cg25651984	MAGEC1	X	140819258	0.86473	0.958692	1.25e-05
cg03382304	JAM2	21	25934047	0.559077	0.116149	1.4e-05		cg01892689	PGCP	8	97726248	0.154593	0.273404	1.25e-05
cg19326876	ATP10A	15	23658751	0.722678	0.464339	1.43e-05		cg07918509	ICAM2	17	59437139	0.348245	0.56225	1.27e-05
cg16580737	MME	3	156280283	0.558622	0.200825	1.43e-05		cg12506971	AADAT	4	171247839	0.100667	0.198527	1.28e-05
cg02720618	ESR1	6	152171484	0.461155	0.150509	1.43e-05		cg18345369	PRSS22	16	2847860	0.120882	0.244914	1.29e-05
cg21237591	IGF2AS	11	2119086	0.684861	0.379548	1.48e-05		cg21817450	PIG38	13	43138722	0.377373	0.560847	1.3e-05
cg13372488	KCNT2	1	194844010	0.395935	0.242991	1.48e-05		cg12958778	TBC1D14	4	6963375	0.247873	0.416789	1.31e-05
cg00403724	TNMD	X	99725945	0.664142	0.554613	1.49e-05		cg19524009	NEK3	13	51633076	0.37436	0.595117	1.33e-05
cg11140785	ZNF264	19	62395113	0.617643	0.0844793	1.5e-05		cg03565081	C14orf93	14	22548810	0.255055	0.504248	1.36e-05
cg20291049	POU3F3	2	104838649	0.736567	0.427236	1.51e-05		cg05443740	CSEN	2	95326784	0.039172	0.062719	1.38e-05
cg09542111	GRIK1	21	30233962	0.506589	0.205789	1.55e-05		cg20828084	KIAA1199	15	78857906	0.495152	0.712056	1.39e-05
cg11500797	DLX5	7	96490059	0.684057	0.378631	1.56e-05		cg17463527	SGK2	20	41621251	0.32886	0.541717	1.4e-05
cg27076139	ADCYAP1R1	7	31058243	0.500617	0.165171	1.57e-05		cg22495120	FMR1NB	X	146870786	0.662716	0.850003	1.43e-05
cg26069745	HOXA2	7	27108725	0.831397	0.504674	1.58e-05		cg15560337	HYAL4	7	123272134	0.344014	0.597791	1.44e-05
cg09871315	HOXA2	7	27109207	0.833507	0.505305	1.6e-05		cg03789934	NALP11	19	61034477	0.38053	0.605021	1.46e-05
cg02501779	CBLN4	20	54012762	0.463788	0.187277	1.6e-05		cg23833452	RAB32	6	146906445	0.113485	0.23537	1.47e-05
cg04770504	DFNA5	7	24763888	0.339351	0.0552005	1.62e-05		cg19202384	PYCR1	17	77487802	0.371476	0.582801	1.48e-05
cg16564824	SNAP25	20	10147536	0.533548	0.176841	1.63e-05		cg06650260	NR0B2	1	27113065	0.46654	0.622147	1.48e-05
cg04490714	SLC6A2	16	54248065	0.777897	0.502408	1.64e-05		cg27418851	MBL2	10	54201659	0.424975	0.634987	1.53e-05
cg18841634	DCC	18	48122234	0.360678	0.169746	1.65e-05		cg06154597	MGC4618	4	914812	0.239006	0.387418	1.53e-05
cg19751300	ST8SIA5	18	42590397	0.521808	0.22518	1.68e-05		cg23464269	UGT1A3	2	234302406	0.269256	0.470902	1.55e-05
cg05436658	PRKCB1	16	23755069	0.585194	0.101512	1.7e-05		cg25372195	DCD	12	53328560	0.310005	0.552987	1.57e-05
cg02622316	ZNF96	6	28475389	0.472964	0.105753	1.71e-05		cg20059312	NGEF	2	233586101	0.461929	0.699387	1.57e-05
cg24840099	MSX1	4	4915331	0.817621	0.54667	1.72e-05		cg10025865	SERPINA6	14	93859434	0.316059	0.514231	1.57e-05
cg05772663	HTR2C	X	113724668	0.641302	0.327779	1.72e-05		cg19904463	FABP5	8	82355161	0.0463604	0.0790857	1.6e-05
cg15690721	ZNF85	19	20897856	0.455309	0.16496	1.76e-05		cg18833140	HABP2	10	115302543	0.430471	0.646272	1.6e-05
cg02058918	GABBR2	9	100510705	0.70788	0.235544	1.86e-05		cg16017492	EVPL	17	71534170	0.695743	0.880293	1.6e-05
cg21053529	CX36	15	32834052	0.709329	0.431601	1.87e-05		cg13119609	APOC2	19	50141137	0.379601	0.6592	1.6e-05
cg00970325	PAQR9	3	144165866	0.591668	0.250648	1.9e-05		cg20557104	B3GALT7	19	46626153	0.173268	0.248502	1.62e-05
cg18895813	ADAMTS5	21	27261576	0.332965	0.0954357	1.92e-05		cg23617760	C16orf44	16	83239008	0.253324	0.444925	1.64e-05
cg20798152	CART	5	71050656	0.739164	0.561386	1.98e-05		cg15590780	USH2A	1	214663262	0.318771	0.48038	1.64e-05
cg09186006	SLC16A12	10	91285279	0.694183	0.314316	1.99e-05		cg22066521	ABCB5	7	20653748	0.487531	0.720505	1.65e-05
cg24805239	DFNA5	7	24764011	0.458356	0.0683848	2e-05		cg02237119	WBSCR27	7	72894350	0.266887	0.460241	1.65e-05
cg16254309	CNTNAP2	7	145445085	0.803579	0.374455	2e-05		cg04837071	NOXA1	9	139438470	0.258357	0.489032	1.72e-05
cg20113732	NELL1	11	20647756	0.6313	0.210701	2.01e-05		cg07986773	NUP50	22	43937273	0.37022	0.724671	1.73e-05
cg18573383	KCNC2	12	73889668	0.514519	0.307767	2.03e-05		cg24286301	GUCY2F	X	108612196	0.334013	0.57021	1.76e-05
cg22325703	GPR83	11	93773883	0.502229	0.215303	2.07e-05		cg15544036	CLDN4	7	72883500	0.427738	0.610179	1.76e-05
cg04721883	ESX1	X	103386233	0.883248	0.331101	2.12e-05		cg10599444	MMP14	14	22375781	0.221149	0.377082	1.79e-05
cg25990647	OPRK1	8	54326634	0.68854	0.269486	2.18e-05		cg09458237	HSPA12B	20	3660191	0.450027	0.687245	1.8e-05
cg07570142	MOXD1	6	132764114	0.573192	0.118844	2.18e-05		cg02100848	C3orf32	3	8668859	0.462048	0.696883	1.81e-05
cg18536148	TBX4	17	56888626	0.841358	0.761075	2.23e-05		cg03366382	INS	11	2139220	0.504719	0.731353	1.84e-05
cg17773950	IGF2AS	11	2118174	0.304283	0.143237	2.23e-05		cg13424229	CPA3	3	150064527	0.34326	0.545791	1.85e-05
cg14008883	SLC18A3	10	50488917	0.773636	0.544396	2.23e-05		cg14659547	RETNLB	3	109958816	0.299163	0.493978	1.86e-05
cg11538128	ZNF354C	5	178420087	0.460908	0.1352	2.23e-05		cg21825364	VCY	Y	14677489	0.87122	0.954618	1.9e-05
cg11004890	SLC4A11	20	3166500	0.682461	0.334122	2.24e-05		cg18735146	TTC10	13	20038606	0.249983	0.419423	1.9e-05
cg21553524	MGC33926	2	39746689	0.491217	0.0562238	2.28e-05		cg13850625	FLJ11155	4	159351140	0.0665875	0.122528	1.9e-05
cg10486998	GALR1	18	73090775	0.531324	0.181656	2.28e-05		cg10636246	AIM2	1	157313597	0.21455	0.405648	1.9e-05
cg12153542	REM1	20	29526790	0.45156	0.156364	2.3e-05		cg20311730	NALP10	11	7941759	0.601625	0.829707	1.92e-05
cg20176532	ZNF256	19	63150791	0.540751	0.0830079	2.33e-05		cg03221619	FCER2	19	7673348	0.345728	0.575222	1.93e-05
cg15984661	CCDC8	19	51608360	0.36974	0.156064	2.45e-05		cg14074117	MGC35212	16	1849715	0.18769	0.30603	1.96e-05
cg22359606	NEUROD1	2	182253737	0.606736	0.235043	2.47e-05		cg17186163	C10orf10	10	44794323	0.131631	0.274746	1.98e-05
cg23092823	PODN	1	53301200	0.478073	0.197428	2.52e-05		cg08700306	LRP3	19	38378230	0.232672	0.406609	2.06e-05
cg01623438	CTSZ	20	57016289	0.77864	0.670915	2.52e-05		cg18860847	NR2E3	15	69890511	0.637977	0.833676	2.1e-05
cg00655307	ESR1	6	152170436	0.433627	0.131204	2.52e-05		cg27420123	FSHB	11	30208049	0.256064	0.455033	2.14e-05
cg03294619	NKX2-5	5	172594409	0.357356	0.102829	2.53e-05		cg08268099	OLFM1	9	137106405	0.487168	0.715563	2.14e-05
cg25577842	WIT-1	11	32416336	0.391235	0.190775	2.58e-05		cg00918005	REG3G	2	79106718	0.627172	0.799481	2.14e-05
cg07981910	DAB2IP	9	123501233	0.637652	0.147087	2.59e-05		cg11854007	RP11-49G10.8	20	31245358	0.158401	0.297054	2.16e-05
cg23317501	UGT3A1	5	36026972	0.588414	0.375476	2.6e-05		cg03329572	FCRL5	1	155789877	0.521799	0.787418	2.2e-05
cg11078738	ANTXR1	2	69093957	0.239547	0.080332	2.6e-05		cg07478122	HBII-13	15	22781514	0.477156	0.750548	2.21e-05
cg09688546	GLRB	4	158216813	0.606815	0.388904	2.6e-05		cg03330516	SRMS	20	61649188	0.352469	0.681285	2.21e-05
cg12865837	SIM1	6	101018247	0.497275	0.337967	2.63e-05		cg24056567	PSD3	8	18916189	0.192294	0.289937	2.23e-05
cg05152459	MAGEE2	X	74921812	0.689374	0.428375	2.63e-05		cg21629895	DNMT3A	2	25419299	0.515402	0.746955	2.23e-05
cg15373285	MEG3	14	100362843	0.835125	0.730813	2.65e-05		cg20367961	EDN2	1	41722824	0.489456	0.67525	2.25e-05
cg05373457	KCNS2	8	99509124	0.677845	0.394558	2.65e-05		cg27622610	OR1G1	17	2976935	0.413442	0.696912	2.28e-05
cg06165395	GRIK3	1	37273377	0.652493	0.312963	2.66e-05		cg23743472	C11orf38	11	125154444	0.484892	0.732491	2.28e-05
cg10771262	TCF21	6	134251673	0.529237	0.275869	2.74e-05		cg19428336	FAT	4	187882442	0.0996099	0.148962	2.28e-05
cg19988449	BNC1	15	81743812	0.791429	0.448533	2.8e-05		cg05498681	SRC	20	35406732	0.37773	0.634882	2.31e-05
cg11285003	HCN1	5	45732349	0.483681	0.149043	2.8e-05		cg20910746	BBOX1	11	27018992	0.4218	0.6103	2.32e-05
cg06233503	KCNQ1	11	2769250	0.602207	0.298754	2.82e-05		cg13471990	ENTPD1	10	97505212	0.258443	0.432044	2.33e-05
cg01228667	GPR101	X	135941873	0.638194	0.124551	2.87e-05		cg05681757	FGD4	12	32546301	0.257491	0.373946	2.33e-05
cg08132931	ADD2	2	70848470	0.44027	0.086584	2.92e-05		cg01762581	DKK4	8	42353771	0.303037	0.447286	2.33e-05
cg26164310	LPPR4	1	99502368	0.588248	0.287797	2.96e-05		cg00718513	-	2	88996387	0.240822	0.38219	2.33e-05
cg01837719	FUT9	6	96569906	0.461263	0.175694	2.97e-05		cg12687463	CFHR1	1	195054473	0.330935	0.660327	2.35e-05
cg12707233	WNK3	X	54401689	0.795364	0.468442	2.98e-05		cg11037772	POLR3C	1	144322677	0.179005	0.320056	2.35e-05
cg09643544	ZNF177	19	9334696	0.791049	0.580813	2.99e-05		cg26681123	SLC34A3	9	139245132	0.445273	0.615615	2.36e-05
cg00768439	NAP1L3	X	92815367	0.649078	0.198922	3e-05		cg15439862	DSC3	18	26876591	0.156367	0.313977	2.41e-05
cg23297477	CMTM3	16	65195794	0.774537	0.362176	3.03e-05		cg18884137	CHRNB1	17	7289214	0.205734	0.345701	2.42e-05
cg10234985	IZUMO1	19	53941744	0.738579	0.449408	3.04e-05		cg12966875	SLPI	20	43317160	0.257124	0.452464	2.42e-05
cg23855989	AQP5	12	48642088	0.908665	0.793928	3.07e-05		cg01375871	TPSD1	16	1245421	0.328328	0.522532	2.43e-05
cg00546491	PDE1C	7	32077587	0.650267	0.412155	3.09e-05		cg22030890	RAB32	6	146906926	0.0879049	0.157807	2.45e-05
cg07007400	KRT7	12	50913098	0.63654	0.453955	3.13e-05		cg11344614	JAM2	21	25932031	0.436095	0.719695	2.45e-05
cg00687686	NDRG4	16	57054737	0.42649	0.0958247	3.14e-05		cg25659818	CCL4	17	31455860	0.609562	0.726546	2.51e-05
cg21529533	HLA-G	6	29903994	0.59518	0.164165	3.15e-05		cg11920519	MAP1LC3A	20	32598686	0.399143	0.651933	2.51e-05
cg21542793	ADRA2B	2	96145618	0.833022	0.597312	3.17e-05		cg17797815	RAB11FIP2	10	119796962	0.319253	0.50438	2.52e-05
cg20104776	LDOC1	X	140098842	0.781353	0.621397	3.19e-05		cg11011938	SEMA5A	5	9598976	0.0693104	0.13683	2.52e-05
cg07295678	DPYSL4	10	133849999	0.564405	0.226322	3.29e-05		cg08012287	ACTN3	11	66071874	0.19964	0.348608	2.52e-05
cg23960723	ECHDC3	10	11823980	0.402233	0.193432	3.3e-05		cg02906939	HNMT	2	138437785	0.40142	0.576861	2.52e-05
cg01355739	GNAS	20	56850283	0.916279	0.835144	3.3e-05		cg25021247	AMT	3	49435166	0.341968	0.475085	2.53e-05
cg02309273	INPP5B	1	38185331	0.323204	0.15921	3.33e-05		cg24881834	ME1	6	84197716	0.154077	0.274552	2.55e-05
cg21509846	BEX1	X	102206024	0.644755	0.3033	3.34e-05		cg16175725	TCF1	12	119901179	0.2773	0.504698	2.55e-05
cg14135551	DAAM2	6	39868394	0.290163	0.107746	3.34e-05		cg03506684	GYG2	X	2756697	0.0673316	0.125757	2.55e-05
cg04265576	HOXA6	7	27153897	0.482362	0.132884	3.34e-05		cg01185080	ZNF710	15	88344817	0.286318	0.464383	2.55e-05
cg01295203	PRDM14	8	71146753	0.758495	0.184583	3.34e-05		cg15996947	L2HGDH	14	49849865	0.4236	0.606325	2.56e-05
cg07846220	LAMA1	18	7107680	0.862908	0.58249	3.35e-05		cg07924575	HPS4	22	25211231	0.34982	0.560175	2.56e-05
cg08977371	CDH13	16	81217991	0.510692	0.169231	3.4e-05		cg07785936	GPR39	2	132891105	0.38609	0.57905	2.62e-05
cg02757432	GPR26	10	125416038	0.755074	0.61386	3.41e-05		cg02729303	FLJ20152	5	16561920	0.233375	0.338345	2.62e-05
cg14070647	RSPO2	8	109164440	0.52214	0.168368	3.45e-05		cg25661884	RDH8	19	9985267	0.302649	0.491805	2.63e-05
cg07084163	UGT3A2	5	36102540	0.612763	0.369034	3.45e-05		cg18152517	LOC346673	7	134566296	0.576657	0.777222	2.63e-05
cg17412258	DLK1	14	100262770	0.619581	0.354975	3.47e-05		cg08368934	GPR97	16	56258956	0.484347	0.776116	2.63e-05
cg11174654	GLUD2	X	120009133	0.331247	0.156477	3.5e-05		cg02332073	TSGA13	7	130022959	0.261806	0.436954	2.63e-05
cg00238052	TCEAL2	X	101266947	0.542047	0.250635	3.54e-05		cg14296374	HSBP1	16	82398640	0.56351	0.778263	2.64e-05
cg21210758	EVC	4	5763906	0.795305	0.363477	3.56e-05		cg26531804	SPINT1	15	38923139	0.189729	0.296374	2.65e-05
cg18149207	RORC	1	150072258	0.736028	0.555926	3.58e-05		cg25764570	HLA-DRA	6	32515267	0.375289	0.51809	2.66e-05
cg13297960	NCAM2	21	21292108	0.652001	0.390553	3.59e-05		cg13439730	PRSS8	16	31054500	0.400055	0.597904	2.66e-05
cg19850348	PYGO1	15	53668289	0.638095	0.119446	3.6e-05		cg23995778	CGB5	19	54238667	0.326347	0.4751	2.68e-05
cg13641903	WT1	11	32409184	0.813727	0.652246	3.6e-05		cg18992201	DPPA2	3	110518071	0.558723	0.830894	2.68e-05
cg20098478	WIF1	12	63802129	0.878443	0.822747	3.61e-05		cg12014417	GPR109A	12	121753873	0.389936	0.613783	2.69e-05
cg26267310	DHRS10	19	54032405	0.691955	0.425874	3.65e-05		cg02164386	HIGD1B	17	40281062	0.527819	0.673008	2.69e-05
cg10300684	FOXG1B	14	28306074	0.714482	0.372125	3.65e-05		cg24798047	GOLT1A	1	202450278	0.403671	0.642829	2.71e-05
cg16773899	EDIL3	5	83716082	0.567416	0.20008	3.66e-05		cg04115602	CGB8	19	54244418	0.345048	0.527754	2.71e-05
cg14859460	GRM6	5	178354850	0.832635	0.609984	3.68e-05		cg17207590	APH1B	15	61357633	0.228922	0.325359	2.76e-05
cg12448933	RAB37	17	70178973	0.746161	0.404602	3.68e-05		cg02936740	TMPRSS11F	4	68678590	0.461662	0.64896	2.76e-05
cg01593190	ADAMTS2	5	178705399	0.441628	0.126822	3.72e-05		cg26718122	SFRS6	20	41520145	0.276706	0.401395	2.8e-05
cg00654814	MGAT5B	17	72376663	0.504783	0.173049	3.72e-05		cg12242338	TRIM42	3	141879779	0.42046	0.696045	2.8e-05
cg27352992	CNTN1	12	39373359	0.451407	0.209935	3.73e-05		cg01615704	MALL	2	110230685	0.190708	0.410271	2.8e-05
cg12645220	PAK7	20	9767272	0.53952	0.206235	3.86e-05		cg14383135	NPAS2	2	100803355	0.0720235	0.143919	2.82e-05
cg25935911	DBC1	9	121172082	0.765972	0.496491	3.93e-05		cg24076830	OR5V1	6	29433112	0.466194	0.707733	2.86e-05
cg00929855	HSPA1A	6	31891343	0.702684	0.153997	3.93e-05		cg21909391	FLJ42393	3	189378916	0.339423	0.520564	2.86e-05
cg18674980	CA3	8	86537833	0.679585	0.515436	3.97e-05		cg08742106	USP6	17	4972706	0.81632	0.917183	2.87e-05
cg03777459	GATA5	20	60485197	0.532515	0.146784	3.97e-05		cg04451770	ENTPD1	10	97505362	0.265922	0.46212	2.87e-05
cg19965810	KCNH7	2	163404039	0.734973	0.414638	3.98e-05		cg12821724	SLC23A2	20	4938320	0.510135	0.769253	2.9e-05
cg26153631	HOXC10	12	52665323	0.673834	0.474513	4e-05		cg05445326	TM4SF19	3	197549966	0.512453	0.843966	2.9e-05
cg19439399	ELOVL4	6	80713314	0.438708	0.12546	4.14e-05		cg14533138	KRTHA3B	17	36779447	0.533179	0.739047	2.93e-05
cg06457357	KLF8	X	56275968	0.766981	0.513911	4.16e-05		cg12297221	ART5	11	3619948	0.0540069	0.0827997	2.93e-05
cg21816539	GRIK1	21	30234199	0.491719	0.231796	4.17e-05		cg24237576	DNASE1L2	16	2225776	0.350368	0.565987	2.94e-05
cg04897683	NEUROG1	5	134899361	0.672326	0.336648	4.33e-05		cg06226384	CACNG5	17	62303813	0.208546	0.347903	2.94e-05
cg20959866	AJAP1	1	4613868	0.804208	0.454782	4.37e-05		cg25689649	FLJ22709	19	17197377	0.280866	0.426594	2.98e-05
cg25875213	FLJ37549	19	42874895	0.565278	0.0923762	4.4e-05		cg22572779	MGC40222	6	10542747	0.568501	0.738186	3.01e-05
cg09829319	GCM2	6	10990224	0.524494	0.169796	4.4e-05		cg18997129	EPHA1	7	142815972	0.287219	0.401413	3.01e-05
cg25410053	ZIC3	X	136475083	0.827965	0.62378	4.56e-05		cg08935003	MS4A6E	11	59858137	0.282083	0.447365	3.01e-05
cg20747455	MATN4	20	43366797	0.921949	0.874247	4.6e-05		cg12385643	UGT1A6	2	234264888	0.45489	0.609871	3.03e-05
cg07845390	KCNT2	1	194844332	0.440834	0.184218	4.63e-05		cg01346718	CSNK1E	22	37043820	0.22422	0.318286	3.05e-05
cg16708981	ZNF677	19	58450421	0.820388	0.529815	4.66e-05		cg16907024	TCEB3C	18	42811405	0.514098	0.749813	3.07e-05
cg10364513	RXRG	1	163681003	0.610186	0.112928	4.66e-05		cg12108912	MGC10993	2	120152419	0.375585	0.524327	3.07e-05
cg00489401	FLT4	5	180008481	0.829307	0.584296	4.66e-05		cg25608041	TBC1D1	4	37568229	0.353238	0.524899	3.1e-05
cg19718882	WIT-1	11	32415290	0.699876	0.380706	4.69e-05		cg16076328	TACSTD1	2	47450622	0.242315	0.373861	3.12e-05
cg17527798	LTF	3	46481408	0.725415	0.600206	4.69e-05		cg27462398	C1orf181	1	85947230	0.487944	0.710378	3.13e-05
cg21907579	TBX5	12	113330251	0.663589	0.413165	4.7e-05		cg25670900	ZCCHC5	X	77800710	0.483717	0.628848	3.13e-05
cg05921207	CHRDL1	X	109925542	0.436051	0.175726	4.7e-05		cg22919728	CHST13	3	127725180	0.200264	0.309627	3.13e-05
cg02774439	HAND2	4	174687826	0.551886	0.211196	4.7e-05		cg16225091	ODF3	11	187224	0.707101	0.857079	3.13e-05
cg10293925	AMPH	7	38637510	0.648008	0.339027	4.71e-05		cg05241571	UNQ467	19	40673064	0.580433	0.896358	3.13e-05
cg02681442	FOXG1B	14	28305759	0.560774	0.262422	4.74e-05		cg18392482	AMDHD1	12	94862142	0.595747	0.789491	3.17e-05
cg23887396	SARM1	17	23723678	0.624869	0.15403	4.89e-05		cg24222324	TNFSF11	13	42043414	0.687225	0.863055	3.19e-05
cg12614105	NPY	7	24290960	0.655368	0.38158	4.9e-05		cg21631409	ALDH3B2	11	67206458	0.309352	0.413672	3.22e-05
cg00557354	ARHGEF7	13	110565900	0.36853	0.0685045	5e-05		cg03936963	TMEM29	X	53003738	0.11105	0.185835	3.29e-05
cg21601405	CD40	20	44180413	0.5973	0.362346	5.07e-05		cg21660392	ABCA8	17	64462140	0.523507	0.681954	3.3e-05
cg13121699	C2orf10	2	185170642	0.422353	0.173115	5.09e-05		cg20811607	SMPD2	6	109867524	0.45869	0.613391	3.34e-05
cg22131691	PDE1C	7	32077513	0.622985	0.230988	5.1e-05		cg12970084	ELF3	1	200243703	0.230227	0.375773	3.35e-05
cg12537796	-	X	106402474	0.695304	0.332161	5.1e-05		cg16159313	ACY1	3	51993169	0.674291	0.902846	3.36e-05
cg07660236	ZNF96	6	28475862	0.511192	0.28224	5.2e-05		cg13904968	PCK1	20	55569418	0.205672	0.384466	3.41e-05
cg08859916	PTEN	10	89614082	0.242761	0.0782854	5.25e-05		cg09205751	NALP6	11	268394	0.439864	0.638665	3.43e-05
cg23097006	VSX1	20	25011817	0.645855	0.267365	5.4e-05		cg05835416	CYP2C18	10	96432664	0.421773	0.599826	3.44e-05
cg08788717	STK33	11	8572082	0.447722	0.0483997	5.44e-05		cg20777437	CDCP2	1	54392291	0.220527	0.396187	3.47e-05
cg27188703	FAIM2	12	48583848	0.779059	0.353502	5.45e-05		cg20373326	HSD17B2	16	80626304	0.253742	0.449032	3.47e-05
cg02164046	SST	3	188870842	0.796563	0.562043	5.47e-05		cg14898779	STK31	7	23716132	0.646256	0.836243	3.47e-05
cg27420236	RPRM	2	154042962	0.637756	0.173615	5.49e-05		cg09548084	SLC35B3	6	8381217	0.266818	0.416203	3.47e-05
cg21937886	GFPT2	5	179712560	0.642941	0.155571	5.52e-05		cg00491404	EPS8L3	1	110108114	0.415417	0.627473	3.47e-05
cg13462129	DLX5	7	96489217	0.753168	0.523309	5.52e-05		cg07525077	RNASE3	14	20429783	0.487265	0.672495	3.49e-05
cg15403517	SRD5A2	2	31659779	0.767657	0.596552	5.6e-05		cg19408398	FIP1L1	4	53938085	0.313647	0.4688	3.54e-05
cg13060154	DAB2IP	9	123501819	0.605002	0.315156	5.6e-05		cg00204262	ECH1	19	44014998	0.506068	0.723484	3.54e-05
cg10885338	ECRG4	2	106049072	0.913302	0.756708	5.61e-05		cg24147596	ARL14	3	161878114	0.271328	0.421463	3.57e-05
cg03755123	UTF1	10	134893498	0.751052	0.515433	5.61e-05		cg19241311	DEFB123	20	29492554	0.234785	0.660498	3.66e-05
cg25596297	FLJ32447	2	222871119	0.446075	0.176858	5.68e-05		cg10173075	RLBP1	15	87565840	0.445958	0.696497	3.66e-05
cg26963271	PDE4B	1	66031669	0.495002	0.135069	5.77e-05		cg12813792	C20orf85	20	56159101	0.228671	0.389826	3.68e-05
cg14611174	SIX6	14	60045590	0.491637	0.270266	5.84e-05		cg06793062	CNTNAP4	16	74901369	0.519747	0.801882	3.68e-05
cg25070637	SDC2	8	97575044	0.339166	0.0818563	5.85e-05		cg13482233	HEPH	X	65299254	0.271623	0.518518	3.72e-05
cg18501026	DOCK3	3	50687100	0.391118	0.136111	5.87e-05		cg06255227	NPBWR2	20	62208569	0.627091	0.881184	3.76e-05
cg23424962	GRIA3	X	122146020	0.790097	0.307126	5.95e-05		cg23613317	LARP1	5	154072302	0.410236	0.602731	3.79e-05
cg14262937	OPRM1	6	154402044	0.555981	0.320141	6e-05		cg15195412	CX3CL1	16	55964456	0.161416	0.288924	3.85e-05
cg00354572	FLJ21963	12	79995550	0.465495	0.244288	6.04e-05		cg22539738	KIAA1704	13	44460280	0.585967	0.871801	3.86e-05
cg05714219	GALNT14	2	31214608	0.547626	0.0820396	6.09e-05		cg19042947	SERPINA4	14	94097194	0.417734	0.647917	3.88e-05
cg14449051	SLC6A15	12	83830605	0.402961	0.093844	6.13e-05		cg17044311	ABCC2	10	101532973	0.556218	0.750133	3.88e-05
cg12005098	SLC16A12	10	91285318	0.709735	0.191368	6.13e-05		cg01348757	PLIN	15	88024305	0.471343	0.666888	3.88e-05
cg23166362	PIK3CD	1	9634552	0.247978	0.0701174	6.14e-05		cg22266967	S100P	4	6746599	0.405926	0.699703	3.93e-05
cg16884569	RASSF2	20	4751636	0.388721	0.0844065	6.19e-05		cg18490846	C17orf73	17	46200721	0.197359	0.301777	3.93e-05
cg03483626	KCNA3	1	111019799	0.679785	0.421863	6.19e-05		cg13191808	PCSK9	1	55277915	0.0629733	0.101068	3.93e-05
cg16842214	KBTBD5	3	42702164	0.770523	0.581388	6.22e-05		cg11261264	PTPRH	19	60412549	0.427291	0.592234	3.95e-05
cg09794131	HYDIN	16	69822159	0.588674	0.240938	6.22e-05		cg25072962	MGC35295	11	60281151	0.391035	0.660469	3.97e-05
cg23502772	MGC42105	5	43227732	0.289218	0.0989473	6.3e-05		cg18437633	ITGB6	2	160764885	0.451429	0.599427	3.97e-05
cg10398682	BNC1	15	81743023	0.7746	0.470199	6.36e-05		cg16120811	WEE1	11	9551060	0.0668309	0.148601	3.97e-05
cg18110483	THBS4	5	79366715	0.505699	0.2264	6.38e-05		cg07601320	SLC38A4	12	45506108	0.205598	0.294122	3.98e-05
cg21226224	SOX17	8	55532724	0.76076	0.340903	6.39e-05		cg01671881	C20orf71	20	31268562	0.323812	0.654178	3.98e-05
cg13801416	AKR1B1	7	133794459	0.611321	0.121055	6.42e-05		cg10503138	CNTN4	3	2117391	0.522973	0.718283	4e-05
cg02860342	HCN4	15	71448537	0.466404	0.279901	6.43e-05		cg24697184	TTC22	1	55039166	0.0704088	0.152465	4.02e-05
cg03038003	C1orf165	1	49015487	0.520765	0.0736227	6.44e-05		cg25112191	RORC	1	150070884	0.231801	0.461939	4.03e-05
cg07447922	EPHA10	1	38003414	0.563939	0.318783	6.52e-05		cg09290866	IL15RA	10	6060375	0.206712	0.298886	4.03e-05
cg12461141	TRIM22	11	5667230	0.55863	0.406026	6.61e-05		cg00135056	C3orf37	3	130479985	0.107208	0.168942	4.05e-05
cg23211240	BTG4	11	110888834	0.592314	0.360367	6.63e-05		cg00698688	SULT2B1	19	53747244	0.334698	0.565832	4.11e-05
cg10642330	NNAT	20	35583475	0.894201	0.815601	6.65e-05		cg15484375	SAA1	11	18244223	0.308307	0.533217	4.13e-05
cg15425280	GRIA2	4	158360942	0.597512	0.323676	6.7e-05		cg07973461	BAGE	21	10120665	0.849622	0.926189	4.14e-05
cg10362475	SHANK2	11	70185473	0.850307	0.741352	6.75e-05		cg19856594	SAGE1	X	134803587	0.624046	0.777622	4.15e-05
cg17256157	NMBR	6	142451793	0.447439	0.227429	6.8e-05		cg27126442	FLJ20184	4	106693255	0.332991	0.476005	4.17e-05
cg13917504	MEST	7	129918494	0.877263	0.784057	7.01e-05		cg11778001	NAB1	2	191221096	0.107889	0.16153	4.27e-05
cg25558099	SMCR8	17	18159846	0.243593	0.0983818	7.04e-05		cg11237817	KIR3DL3	19	59927574	0.495305	0.743771	4.28e-05
cg27389185	ZNF540	19	42733963	0.631867	0.435035	7.09e-05		cg04828792	MX2	21	41655303	0.380135	0.543682	4.35e-05
cg00806490	CDH13	16	81218374	0.614805	0.206765	7.11e-05		cg19372178	TMEM16G	2	241775353	0.363513	0.593832	4.4e-05
cg20279283	GATA4	8	11604272	0.848876	0.567666	7.24e-05		cg19008097	CD14	5	139993170	0.203555	0.305093	4.4e-05
cg15729869	BARHL1	9	134447660	0.238514	0.0378994	7.32e-05		cg10862848	GNMT	6	43035964	0.348853	0.525005	4.4e-05
cg27637521	SOCS3	17	73866797	0.61249	0.224997	7.34e-05		cg16772207	MYT1	20	62266251	0.490479	0.786261	4.46e-05
cg02914379	MDFI	6	41713762	0.368466	0.173475	7.35e-05		cg25058957	RAXL1	19	3722683	0.749934	0.950145	4.49e-05
cg20491707	PPYR1	10	46503289	0.782089	0.492766	7.39e-05		cg21431536	LGR8	13	31211824	0.447675	0.639619	4.49e-05
cg26521448	ZC3H7A	16	11783927	0.939237	0.903438	7.41e-05		cg25612480	UBE2V2	8	49083013	0.4197	0.682138	4.51e-05
cg11768886	STK32B	4	5103696	0.323982	0.1271	7.41e-05		cg01204985	LILRA4	19	59541550	0.510526	0.758347	4.51e-05
cg20286200	EYA4	6	133603960	0.74942	0.189373	7.45e-05		cg03602500	FLJ00060	19	59739533	0.66587	0.844059	4.62e-05
cg04278702	HTR1E	6	87704118	0.566797	0.248832	7.57e-05		cg10758292	DEFA1	8	6824791	0.685611	0.862214	4.67e-05
cg02245378	FLJ32447	2	222870015	0.649171	0.420139	7.57e-05		cg24243265	MLZE	8	130869033	0.584506	0.780155	4.69e-05
cg08572611	ACTL6B	7	100091850	0.81723	0.601461	7.61e-05		cg20839025	PRSS7	21	18698487	0.350712	0.443748	4.7e-05
cg06744574	C1orf165	1	49014946	0.682983	0.135388	7.61e-05		cg05193832	KCNJ1	11	128242054	0.52945	0.776421	4.7e-05
cg12061127	WFDC9	20	43693326	0.889433	0.838748	7.68e-05		cg21537939	2010-09-01	2	109730450	0.248737	0.458091	4.71e-05
cg10862535	PGLYRP1	19	51218323	0.750046	0.467342	7.7e-05		cg22415472	SLC5A7	2	107968793	0.498482	0.74535	4.72e-05
cg19098268	PEG3	19	62044081	0.933188	0.869996	7.8e-05		cg22161874	TRPM6	9	76692862	0.4644	0.669297	4.72e-05
cg14289985	ZNF471	19	61710660	0.716705	0.417386	7.8e-05		cg13520715	C21orf129	21	42008923	0.467984	0.668937	4.76e-05
cg05558390	GNAS	20	56848772	0.773672	0.620008	7.84e-05		cg17655614	CDH1	16	67328445	0.193192	0.364873	4.77e-05
cg11747771	GLDC	9	6635468	0.540771	0.111464	7.92e-05		cg21201572	AGR2	7	16811131	0.315146	0.496705	4.82e-05
cg18416881	AKR1B1	7	133794363	0.556414	0.092588	7.94e-05		cg10807560	SLC8A1	2	40510169	0.719511	0.855424	4.82e-05
cg13526007	LRFN5	14	41146460	0.484255	0.301779	7.94e-05		cg09299388	PGK2	6	49863149	0.566455	0.79579	4.82e-05
cg22879515	BTG4	11	110888725	0.749077	0.201307	7.97e-05		cg26511321	HOXA7	7	27163315	0.207718	0.317518	4.92e-05
cg21073927	GATA4	8	11599564	0.590196	0.191375	8.09e-05		cg24276491	C14orf11	14	34079243	0.539082	0.777192	4.99e-05
cg02847500	SOX3	X	139414850	0.773604	0.423755	8.18e-05		cg21372914	CLEC4M	19	7734144	0.42742	0.713739	5e-05
cg26738912	MAGED4	X	51828986	0.646585	0.205392	8.2e-05		cg16689634	CYP4X1	1	47262126	0.0846602	0.138754	5e-05
cg26651233	FLRT2	14	85065854	0.516699	0.321429	8.27e-05		cg02595219	KCNE3	11	73856409	0.13365	0.216986	5e-05
cg08047907	C1orf114	1	167663482	0.592431	0.240035	8.28e-05		cg16652259	DLX1	2	172657747	0.0793045	0.169865	5.07e-05
cg11248413	NEUROG1	5	134899557	0.415227	0.126388	8.29e-05		cg25025243	GSTP1	11	67106810	0.324449	0.439015	5.09e-05
cg02919422	SOX17	8	55533097	0.770598	0.540468	8.29e-05		cg22844623	GJA12	1	226402753	0.685029	0.863692	5.09e-05
cg20023231	HS3ST2	16	22732783	0.461424	0.202433	8.47e-05		cg00328227	C1orf59	1	109005848	0.19681	0.443437	5.15e-05
cg12716838	B3GALT3	3	162305949	0.460746	0.0662748	8.56e-05		cg02490034	MEST	7	129913072	0.300268	0.564083	5.16e-05
cg04988423	ALX4	11	44288153	0.473625	0.100446	8.68e-05		cg03552103	2010-09-01	2	109730291	0.154233	0.307279	5.17e-05
cg13843613	FAM5B	1	175406749	0.433655	0.103671	8.74e-05		cg21624282	LOC122258	13	112078784	0.706355	0.854777	5.22e-05
cg11033833	GPR101	X	135941494	0.594973	0.26163	8.77e-05		cg26238727	UGT1A10	2	234209849	0.42263	0.593986	5.27e-05
cg16415058	SORCS1	10	108913771	0.560248	0.259014	8.87e-05		cg24926780	OR10H2	19	15699895	0.387047	0.597325	5.28e-05
cg17051321	BNC1	15	81743512	0.565053	0.327492	8.88e-05		cg22809047	RPL31	2	100984693	0.352942	0.644666	5.31e-05
cg15842276	MTNR1B	11	92342296	0.791444	0.650904	8.93e-05		cg21930712	FLJ40235	19	56452928	0.353972	0.548483	5.31e-05
cg20001829	TMEM25	11	117907552	0.493986	0.27088	9.02e-05		cg20437604	ANXA9	1	149221178	0.324529	0.50723	5.31e-05
cg10908369	C2orf32	2	68400760	0.387272	0.0662527	9.02e-05		cg20312687	DEFB118	20	29420246	0.387549	0.641591	5.31e-05
cg00554682	C2orf10	2	185171377	0.296334	0.0729658	9.02e-05		cg10521852	EDG4	19	19600820	0.206503	0.339942	5.31e-05
cg27198824	AFF2	X	147390419	0.432659	0.145121	9.14e-05		cg06112415	CGREF1	2	27195662	0.292878	0.445684	5.33e-05
cg07846167	FBLIM1	1	15957345	0.664602	0.219828	9.28e-05		cg17685111	BMP8A	1	39728957	0.229538	0.346615	5.35e-05
cg19629292	ZNF312	3	62334020	0.631201	0.182325	9.29e-05		cg25406518	DAK	11	60858741	0.343315	0.59216	5.37e-05
cg20890210	KCNB2	8	73612735	0.707887	0.381566	9.39e-05		cg19320612	SCN9A	2	166876436	0.608535	0.826709	5.45e-05
cg18488855	NOVA1	14	26136474	0.384343	0.158945	9.39e-05		cg25509184	CFTR	7	116906618	0.169974	0.318145	5.47e-05
cg08383315	RIC3	11	8147141	0.717478	0.398668	9.43e-05		cg19769182	PRRT2	16	29731369	0.160185	0.278054	5.47e-05
cg03425110	NEUROG3	10	71003043	0.501956	0.155008	9.45e-05		cg06319346	CHRFAM7A	15	28474184	0.680308	0.80067	5.47e-05
cg15518883	SIT1	9	35640561	0.884494	0.789951	9.53e-05		cg13550608	SEMA3B	3	50289658	0.740791	0.886466	5.49e-05
cg24646414	GATA4	8	11603134	0.786073	0.543358	9.63e-05		cg25876934	WEE1	11	9550856	0.148899	0.252773	5.5e-05
cg03086857	EDNRB	13	77390569	0.62365	0.321539	9.63e-05		cg11435943	SERPINB12	18	59373667	0.458983	0.729428	5.53e-05
cg05222924	WT1	11	32407062	0.576516	0.240637	9.64e-05		cg23370883	MYL7	7	44147129	0.262764	0.399195	5.57e-05
cg23326689	STMN2	8	80686016	0.678315	0.382514	9.65e-05		cg01980222	TREM2	6	41238895	0.35386	0.610354	5.58e-05
cg05203877	SLC8A3	14	69725439	0.388914	0.0786642	9.67e-05		cg00059225	GLRA1	5	151284550	0.317551	0.476318	5.62e-05
cg19172575	GATA4	8	11605130	0.792569	0.578347	9.71e-05		cg13897627	FLJ44674	16	47935998	0.499697	0.774618	5.64e-05
cg01550148	H2AFY	5	134763443	0.883809	0.757909	0.0001		cg05659947	C4BPB	1	205328813	0.297668	0.526108	5.69e-05
cg15674997	GRM6	5	178353920	0.825491	0.629166	0.000102441		cg15755084	MSX1	4	4912584	0.0538219	0.0913664	5.71e-05
cg13813391	CMTM2	16	65170908	0.869077	0.777578	0.000102739		cg15149098	SULT2B1	19	53746839	0.477752	0.64907	5.71e-05
cg08849574	ZNF134	19	62817765	0.692802	0.315519	0.000103036		cg09120035	CYP11B1	8	143958147	0.551303	0.835846	5.71e-05
cg17982102	RAB31	18	9697896	0.572433	0.397318	0.000103372		cg13320683	RHOBTB1	10	62431825	0.557808	0.73346	5.77e-05
cg07730329	PCDHGA12	5	140790321	0.624882	0.462234	0.000103962		cg24775607	SSTR5	16	1069058	0.729483	0.85962	5.84e-05
cg09099744	CDKN2A	9	21958372	0.701545	0.197149	0.00010541		cg09354267	ATG5	6	106880757	0.153579	0.252948	5.84e-05
cg07177300	FRMPD4	X	12066420	0.398107	0.138184	0.000105739		cg14695751	ALS2CR7	2	202379537	0.26655	0.358401	5.87e-05
cg20523861	KLHL1	13	69580325	0.723164	0.44634	0.000106089		cg26870337	ZBTB40	1	22650259	0.687839	0.837793	5.89e-05
cg15305511	EVC2	4	5763577	0.550896	0.291341	0.000106786		cg24492022	RPS15A	16	18709611	0.603257	0.770555	5.89e-05
cg04448487	GDAP1L1	20	42309191	0.857066	0.708132	0.000106902		cg22951794	OR10A5	11	6823856	0.574693	0.801557	5.89e-05
cg01281904	OPRK1	8	54327310	0.667762	0.514521	0.000107681		cg16330965	SNAPC5	15	64577444	0.234864	0.398885	5.89e-05
cg25524350	PEG10	7	94122829	0.320256	0.101326	0.000107846		cg15983520	GPT	8	145699914	0.390612	0.523855	5.89e-05
cg06516124	WT1	11	32407167	0.555462	0.306029	0.000108829		cg12530021	SIGLEC12	19	56696442	0.284059	0.521981	5.89e-05
cg07644368	CDO1	5	115180684	0.678082	0.457967	0.000108938		cg24884084	SPRR1B	1	151269822	0.197174	0.295077	5.98e-05
cg21870662	TSR1	17	2188320	0.245754	0.14398	0.000109605		cg27429194	OR1A2	17	3046597	0.400544	0.604385	5.99e-05
cg16585682	SCGB3A1	5	179950229	0.334058	0.077356	0.000110014		cg09076077	FLJ33860	20	58063710	0.541598	0.726359	6.13e-05
cg16924616	DLX5	7	96491553	0.680191	0.373409	0.000110944		cg26090660	GDEP	4	80966149	0.748181	0.825266	6.23e-05
cg22289837	CA3	8	86537530	0.66327	0.490407	0.000110976		cg11724759	RPE65	1	68688486	0.317795	0.425537	6.23e-05
cg25604883	AK5	1	77519975	0.444182	0.119045	0.000111901		cg04498679	C2	6	32003577	0.187674	0.279135	6.23e-05
cg03495868	PTGFR	1	78729493	0.482426	0.274439	0.000112551		cg19723473	B3GALT1	2	168383286	0.527926	0.749419	6.24e-05
cg22418909	SFRP1	8	41285895	0.753844	0.569196	0.000112678		cg00240312	CDH1	16	67329015	0.0922988	0.227389	6.24e-05
cg14189571	ZFP42	4	189153937	0.671181	0.476994	0.000112871		cg03019000	TEX264	3	51679391	0.454488	0.675979	6.29e-05
cg26270746	GSH1	13	27264498	0.316209	0.144016	0.000114026		cg27485921	ATP6V1E2	2	46600883	0.31015	0.541723	6.3e-05
cg02332525	GRM7	3	6878153	0.673314	0.519482	0.000114297		cg24625388	NEBL	10	21503864	0.268319	0.390209	6.33e-05
cg20881910	HNT	11	131285542	0.781108	0.442591	0.000115773		cg04375036	PPP1CC	12	109666202	0.464906	0.71715	6.38e-05
cg14849423	PEG3	19	62043603	0.86735	0.79333	0.00011729		cg27513764	EFCAB3	17	57811693	0.476289	0.707027	6.39e-05
cg22836229	EFCAB1	8	49810270	0.769674	0.39521	0.00011997		cg25553916	FLJ22318	5	177491361	0.311745	0.483018	6.39e-05
cg04183425	ASF1A	6	119262978	0.722298	0.602188	0.000120315		cg25028542	ANLN	7	36395645	0.0860932	0.130214	6.44e-05
cg13320626	ST8SIA4	5	100266554	0.47095	0.232911	0.000121212		cg20556988	CCL1	17	29714240	0.493441	0.773975	6.49e-05
cg18074297	CLIC6	21	34963482	0.77696	0.635969	0.000121362		cg12491659	FLJ33641	5	57822113	0.437143	0.628312	6.49e-05
cg15076659	SLC9A1	1	27354444	0.46644	0.291393	0.000122311		cg04943986	NR2F2	15	94674872	0.110695	0.206683	6.5e-05
cg25668368	KCNH7	2	163404128	0.393947	0.217632	0.000123944		cg13745870	SPATA12	3	57069803	0.29425	0.421443	6.53e-05
cg06621358	CELSR3	3	48674641	0.703892	0.451863	0.00012413		cg01369413	UBQLN3	11	5487120	0.604439	0.778639	6.56e-05
cg01985396	DAAM2	6	39868811	0.729937	0.606992	0.000124346		cg12547930	WFDC6	20	43602167	0.356533	0.559174	6.59e-05
cg10584819	HPRT1	X	133421336	0.734574	0.589538	0.000125251		cg06424894	SORD	15	43102081	0.201725	0.38996	6.63e-05
cg23357981	GRP	18	55038765	0.593043	0.22491	0.000125771		cg13929970	FGFBP1	4	15548960	0.352189	0.58156	6.67e-05
cg04300115	PRIC285	20	61670643	0.868367	0.790556	0.000125832		cg18627308	FLJ10661	11	71175137	0.0643227	0.104592	6.77e-05
cg06037693	RUNX3	1	25164659	0.859501	0.800811	0.000126531		cg14401592	ACCN5	4	157007250	0.478102	0.630495	6.9e-05
cg20831708	SEC31L2	10	102269363	0.923925	0.764376	0.000127197		cg17145652	HOOK3	8	42869807	0.404855	0.572689	6.92e-05
cg13828758	NDN	15	21483466	0.878864	0.747855	0.000127272		cg11667754	CDH1	16	67328482	0.0800267	0.134067	7.01e-05
cg15873301	SYN2	3	12020459	0.595527	0.242376	0.000127554		cg01669948	KCNK16	6	39398855	0.457123	0.782177	7.01e-05
cg17371081	NELL1	11	20647533	0.812372	0.415009	0.000128098		cg11492856	CAPN7	3	15221591	0.536905	0.731425	7.06e-05
cg20792062	KCNA5	12	5023549	0.670502	0.543901	0.000131303		cg24117468	P4HA2	5	131590747	0.246675	0.374328	7.11e-05
cg10210238	CDKN2B	9	21995995	0.86669	0.658038	0.000132193		cg24815853	KLK12	19	56230228	0.141982	0.213684	7.13e-05
cg17471928	STAC2	17	34635356	0.577554	0.257349	0.000134414		cg08359956	LR8	7	150129138	0.101836	0.154778	7.13e-05
cg10303842	CDH12	5	22889487	0.476906	0.269866	0.000135045		cg24272559	LOC116123	1	164839340	0.439029	0.670798	7.17e-05
cg00903242	CHL1	3	213161	0.558036	0.332523	0.000137346		cg25856811	SPRR3	1	151240581	0.259131	0.470611	7.18e-05
cg20786074	EFEMP1	2	56003759	0.652561	0.452676	0.000137617		cg15774495	GRB10	7	50829043	0.0818406	0.13913	7.18e-05
cg08422599	KCNIP1	5	169863670	0.508755	0.323305	0.000138184		cg03294491	SMAD2	18	43712241	0.297891	0.504434	7.2e-05
cg23078779	MAGED4	X	51829274	0.459169	0.177605	0.000139607		cg03421300	SFN	1	27062374	0.535686	0.718097	7.25e-05
cg20891301	MSX1	4	4915612	0.83816	0.677103	0.000140088		cg05585544	C1QTNF4	11	47581377	0.534585	0.703797	7.27e-05
cg13652336	DEPDC2	8	69026566	0.554047	0.170977	0.000144128		cg06790324	GRB10	7	50828058	0.087211	0.146849	7.31e-05
cg01169778	GBGT1	9	135028511	0.902078	0.792366	0.000144128		cg25081201	FXYD4	10	43187077	0.591404	0.763919	7.36e-05
cg20624391	BVES	6	105690842	0.603198	0.352949	0.000144313		cg06353345	OR51B4	11	5279552	0.373225	0.542494	7.39e-05
cg27016494	DLX5	7	96489522	0.63784	0.371575	0.000144543		cg09243900	RAB25	1	154297468	0.348246	0.5128	7.43e-05
cg13492340	ITGA8	10	15802228	0.267564	0.100936	0.000147493		cg04008913	SNRK	3	43302469	0.239552	0.353543	7.48e-05
cg13912117	ADCY8	8	132123737	0.876354	0.625082	0.000147635		cg25107791	CLPS	6	35872936	0.380009	0.586616	7.49e-05
cg13398291	SFRP1	8	41285326	0.853886	0.558171	0.000148572		cg24620905	MTMR11	1	148175405	0.225695	0.344605	7.57e-05
cg12874092	VIM	10	17311525	0.675145	0.0838735	0.000148591		cg21459867	IDUA	4	971492	0.502605	0.621349	7.57e-05
cg27634151	GPR83	11	93774294	0.536624	0.298273	0.000148642		cg03782727	FFAR1	19	40534426	0.810133	0.926311	7.57e-05
cg04488527	RP11-450P7.3	X	21585788	0.826145	0.727076	0.000149613		cg18931815	COL8A2	1	36338359	0.227843	0.412346	7.58e-05
cg05920090	HSPA1A	6	31890852	0.208047	0.0503468	0.000149777		cg25511807	MMP7	11	101906648	0.340782	0.497315	7.6e-05
cg21301440	CYGB	17	72046145	0.503871	0.28728	0.000154017		cg10533434	SERPINB3	18	59480206	0.43068	0.682759	7.61e-05
cg17819635	TCTEX1D1	1	66990261	0.482805	0.311847	0.000155553		cg23382741	PPP1R14D	15	38908612	0.39153	0.546833	7.67e-05
cg11016563	TRPC6	11	100959836	0.568477	0.257012	0.000156643		cg15495837	TRIM43	2	95620607	0.721667	0.82379	7.67e-05
cg23242898	DCC	18	48121271	0.639341	0.392052	0.000158594		cg12334759	C19orf19	19	426154	0.475127	0.683943	7.67e-05
cg08003150	KCNQ2	20	61574071	0.45311	0.128468	0.000160506		cg08375941	GPR15	3	99733072	0.411608	0.557464	7.67e-05
cg26668713	SIPA1	11	65162479	0.48173	0.126929	0.000161138		cg15658426	MGC39633	5	114659444	0.23137	0.334931	7.68e-05
cg15461516	CHST1	11	45642945	0.31849	0.0634486	0.000161249		cg12866859	HEXIM1	17	40580115	0.220723	0.390076	7.8e-05
cg15717808	KCNQ5	6	73388373	0.704736	0.110607	0.000165952		cg25374813	SLC23A1	5	138747273	0.157418	0.277308	7.84e-05
cg25584626	LOC51334	5	119828133	0.374466	0.0509527	0.000166728		cg20399252	EBPL	13	49164228	0.400225	0.765512	7.97e-05
cg17166338	TERT	5	1348969	0.852018	0.755677	0.00016726		cg25612145	STK31	7	23716164	0.757397	0.930425	8.1e-05
cg08321346	ANKMY1	2	241145656	0.804061	0.569383	0.00016726		cg15062535	ZNF610	19	57539745	0.50983	0.768373	8.11e-05
cg19141563	PPM1E	17	54188252	0.384423	0.0702516	0.000167715		cg24812103	PABPC1	8	101804806	0.267383	0.368349	8.13e-05
cg05159188	HIST1H4F	6	26348558	0.703085	0.460339	0.000168302		cg07890954	NR2E3	15	69889928	0.483216	0.681441	8.16e-05
cg05779272	B4GALT1	9	33158018	0.634216	0.495478	0.000169034		cg26368842	PIP5K2A	10	23044026	0.400847	0.545309	8.18e-05
cg24432916	SOX3	X	139415145	0.576522	0.203408	0.00016944		cg03292149	CBLC	19	49971605	0.469335	0.690387	8.18e-05
cg07260592	LPA	6	161020112	0.744728	0.579667	0.000169541		cg21023114	IFNA14	9	21231233	0.528573	0.74676	8.2e-05
cg18691434	GPC2	7	99613361	0.802081	0.565342	0.000169836		cg17741572	CFB	6	32022284	0.437218	0.84111	8.22e-05
cg08578641	DNAI1	9	34447440	0.740251	0.537183	0.00017105		cg14740251	SIGLEC5	19	56831909	0.509787	0.729382	8.27e-05
cg03388193	HPSE2	10	100986060	0.589035	0.314528	0.000171222		cg21414251	OR12D2	6	29472533	0.34514	0.560875	8.3e-05
cg26035366	LRRC3B	3	26639625	0.57538	0.256727	0.000171317		cg17482740	DNMT3B	20	30813088	0.237229	0.411834	8.31e-05
cg26675077	TUBB8	10	85398	0.907735	0.853407	0.000175182		cg17274742	GPNMB	7	23253064	0.376966	0.646127	8.49e-05
cg04623837	HCG9	6	30051393	0.725264	0.585112	0.000175291		cg05254747	SLC39A14	8	22279882	0.68768	0.825376	8.58e-05
cg12374431	VAX2	2	70980461	0.283782	0.0702222	0.000175313		cg19167673	PDGFB	22	37970781	0.0440348	0.0744444	8.6e-05
cg11822659	DOK5	20	52526188	0.573992	0.202401	0.00017547		cg02882813	CST5	20	23808078	0.428696	0.757528	8.62e-05
cg17615007	ZNF134	19	62817301	0.362099	0.0413112	0.000179149		cg26164184	FCN2	9	136911327	0.561032	0.841315	8.68e-05
cg20322977	CYP26C1	10	94811075	0.736702	0.564088	0.000180386		cg05187322	CARD14	17	75766923	0.473033	0.720682	8.74e-05
cg00862041	GPRASP2	X	101853673	0.54	0.271359	0.000182123		cg25259754	FCRL3	1	155936844	0.242051	0.485932	8.88e-05
cg02407785	PCDH9	13	66702286	0.30943	0.100402	0.000183822		cg11873854	LCN6	9	138762696	0.259462	0.453307	8.9e-05
cg20404387	FAM43B	1	20751883	0.74011	0.305479	0.000184842		cg04985144	SPTBN2	11	66245214	0.66201	0.799499	8.9e-05
cg06821993	CSMD3	8	114518187	0.461015	0.202315	0.000184842		cg20543571	C15orf43	15	43036170	0.825591	0.900535	8.92e-05
cg22709192	HOXC11	12	52653176	0.861185	0.572963	0.000184948		cg22346765	UNC5CL	6	41115500	0.311042	0.526947	8.94e-05
cg09626634	EBI2	13	98758370	0.650012	0.476737	0.00018535		cg11171719	CTDSPL	3	37878688	0.075733	0.157096	8.95e-05
cg05373692	ZDHHC15	X	74660100	0.597854	0.372317	0.000185881		cg02910574	PCOLN3	16	88252902	0.525407	0.688143	8.95e-05
cg22980351	WDR40B	X	125514720	0.68546	0.539035	0.000186569		cg11825652	CAV2	7	115926603	0.233291	0.358404	8.98e-05
cg08831744	IGFBP3	7	45927871	0.331316	0.154519	0.000186717		cg26389232	PWCR1	15	22847786	0.795982	0.899699	9.03e-05
cg18695917	FSTL5	4	163304792	0.356422	0.104104	0.000192352		cg14062083	KRTAP13-4	21	30724700	0.598033	0.739385	9.06e-05
cg13449778	C1orf76	1	177978921	0.497161	0.132042	0.000192817		cg07374637	KRTAP19-5	21	30797319	0.640233	0.810095	9.08e-05
cg19382175	PDE6A	5	149304905	0.718481	0.600841	0.000192926		cg12150401	TAS2R16	7	122422758	0.528749	0.718089	9.11e-05
cg14203179	GNAS	20	56864058	0.848051	0.731857	0.000193011		cg10126923	NKG7	19	56567263	0.756923	0.867405	9.11e-05
cg10779183	ELA3A	1	22201054	0.744211	0.61299	0.000193011		cg04969878	TMEM19	12	70365507	0.32975	0.441328	9.12e-05
cg03455458	FLJ12505	1	211191168	0.354443	0.0654331	0.000193011		cg07014174	KRTAP11-1	21	31175631	0.436035	0.619168	9.13e-05
cg13423076	CXXC1	18	46068176	0.127274	0.0816868	0.000194834		cg24133080	RGS18	1	190394876	0.359812	0.528174	9.19e-05
cg13589108	FAM5B	1	175407303	0.553772	0.156731	0.00019493		cg13587552	SCNN1D	1	1206304	0.494917	0.784275	9.19e-05
cg24912560	HNRNPG-T	11	7067137	0.941436	0.906534	0.000196308		cg10321723	PDZK1	1	144439119	0.462701	0.621377	9.26e-05
cg26756083	MMP16	8	89408738	0.354374	0.13338	0.000199425		cg22672790	GABRA6	5	161045365	0.293624	0.476763	9.27e-05
cg14959707	ZC3H7A	16	11783892	0.883792	0.816759	0.000199923		cg19982860	IFNA21	9	21156581	0.353683	0.66491	9.33e-05
cg14900471	GATA4	8	11599029	0.619187	0.20851	0.000203519		cg10525372	WISP3	6	112482026	0.397463	0.639698	9.34e-05
cg11935147	PDE4DIP	1	143787188	0.381337	0.246643	0.000203632		cg08525145	RLN3R2	1	154177985	0.224265	0.322826	9.37e-05
cg20025656	ACTA1	1	227636853	0.464642	0.229495	0.000204524		cg16431978	KRTAP13-3	21	30719803	0.383334	0.695906	9.39e-05
cg11656547	MAMDC2	9	71848567	0.548033	0.184891	0.000204739		cg09134726	PRTN3	19	792082	0.348456	0.647847	9.43e-05
cg15446391	WT1	11	32408946	0.709423	0.529615	0.000206282		cg25908985	IHH	2	219633309	0.174711	0.263446	9.51e-05
cg19055231	STAC	3	36397401	0.656456	0.355868	0.000206558		cg14035045	C3orf18	3	50581293	0.160665	0.241662	9.51e-05
cg19771589	ZIM2	19	62041627	0.649073	0.50565	0.000212227		cg05890019	WDFY3	4	86105854	0.0801556	0.147454	9.53e-05
cg09936561	DRD5	4	9392721	0.665702	0.471695	0.00021342		cg15459773	C1orf124	1	229539068	0.638707	0.857438	9.63e-05
cg25720804	TLX3	5	170668994	0.81337	0.518188	0.0002138		cg24363955	FLJ14054	5	32824224	0.471686	0.73552	9.67e-05
cg25602457	DCC	18	48122099	0.401062	0.178722	0.000214865		cg23173455	GGTL4	22	21318684	0.747216	0.828106	9.71e-05
cg23587449	LRAT	4	155883139	0.542863	0.223093	0.000216233		cg10681065	TFR2	7	100077108	0.434306	0.677627	9.92e-05
cg21238818	GAL3ST3	11	65573218	0.701557	0.486244	0.000216527		cg21250978	PRKAR2B	7	106471777	0.363741	0.524804	9.93e-05
cg15783027	NFKBIL2	8	145640161	0.117029	0.0786885	0.000218557		cg21607649	GPR123	10	134734167	0.313472	0.457915	9.95e-05
cg24813163	FLJ30058	X	130019982	0.530087	0.174323	0.000220485		cg00750606	CDA	1	20771708	0.269611	0.627202	9.95e-05
cg17987660	C8orf37	8	96351085	0.244184	0.151604	0.000220933		cg09952204	RASGRF2	5	80292420	0.0699957	0.15125	0.0001
cg08747377	CDH13	16	81218171	0.458544	0.1385	0.000222308		cg11653500	SPRY2	13	79813062	0.0758968	0.16047	0.000100538
cg10743104	PDPN	1	13782793	0.527932	0.221795	0.000222753		cg09610963	LRRC37A	17	41728497	0.626196	0.779339	0.000101005
cg09339301	QKI	6	163756235	0.452526	0.0359414	0.000222753		cg13434203	PSG3	19	47936342	0.745308	0.85452	0.000101456
cg08128768	DAB2IP	9	123502003	0.799313	0.260851	0.000225178		cg13794642	ZNF157	X	47114733	0.599064	0.799214	0.000102417
cg04330449	NEUROG1	5	134899065	0.746417	0.447589	0.000226175		cg09906458	PRND	20	4650581	0.466064	0.625753	0.000102417
cg17177660	VEGFC	4	177951450	0.655362	0.330295	0.000227581		cg03332271	MST1R	3	49916155	0.170283	0.312666	0.000102829
cg04997967	KCNIP2	10	103593478	0.836385	0.665237	0.000227994		cg03022541	DNAJB8	3	129669549	0.372275	0.674832	0.000102829
cg21824213	CASC5	15	38673339	0.288455	0.138287	0.000228405		cg11304234	IL18	11	111540011	0.212395	0.315938	0.000102895
cg07536847	PAX7	1	18829819	0.628673	0.329134	0.000231183		cg16372520	NRXN3	14	77939504	0.272837	0.410632	0.000103468
cg17886204	DKFZp434I1020	15	98164517	0.598237	0.133402	0.000235691		cg10212621	HMGCS2	1	120113172	0.280285	0.407741	0.000103468
cg00995520	KCNA3	1	111019805	0.705284	0.502767	0.000239271		cg05064181	ABLIM1	10	116435388	0.553658	0.762543	0.000103468
cg21517055	MGC11271	19	13877717	0.598784	0.472149	0.000241447		cg16678925	OR1A2	17	3047722	0.439017	0.626624	0.00010371
cg00662556	GALR1	18	73092352	0.712448	0.435488	0.000241887		cg19553463	DCC	18	49292262	0.564753	0.674585	0.000104478
cg09979256	RSPO3	6	127481797	0.398168	0.0916548	0.000242308		cg09643186	GPX2	14	64479205	0.561133	0.697544	0.000104878
cg20537629	MAGI2	7	78921880	0.489616	0.288552	0.000242633		cg02818322	MAGEC3	X	140754075	0.33191	0.554909	0.000105552
cg02806777	PGLYRP1	19	51218157	0.829697	0.658519	0.000243793		cg06690548	SLC7A11	4	139382258	0.419887	0.656386	0.000105997
cg14586939	NPY2R	4	156349656	0.393252	0.165897	0.000245314		cg14444710	PDPK1	16	2527081	0.440398	0.622659	0.000106819
cg00911351	PCDHGB4	5	140747439	0.640586	0.48484	0.000245847		cg16787352	ANKRD9	14	102045158	0.309566	0.430052	0.000107284
cg25782229	WT1	11	32407268	0.544698	0.348094	0.000245874		cg12346881	ZNF300	5	150264078	0.551887	0.739671	0.0001079
cg19697981	NR2E1	6	108594513	0.416491	0.197341	0.000245874		cg24236938	EGFL9	6	43532169	0.302369	0.514073	0.000108037
cg12827555	CHX10	14	73775784	0.519117	0.262816	0.000246104		cg00466249	MGC15523	17	76884479	0.287693	0.423353	0.000108759
cg22533573	WT1	11	32409347	0.432436	0.141205	0.000247226		cg26353877	APCS	1	157824510	0.657003	0.856197	0.000109291
cg14659404	ASTN	1	175400642	0.653256	0.327539	0.000247226		cg27566805	USH2A	1	214663431	0.335043	0.571676	0.000109317
cg16612562	RRP22	22	28042045	0.885651	0.800037	0.000247783		cg13882988	MBL2	10	54201351	0.500934	0.718947	0.000109354
cg08623787	RXRG	1	163681235	0.545884	0.280119	0.000247783		cg08493463	ENPP6	4	185376072	0.385698	0.642803	0.000110427
cg07028533	CNTNAP2	7	145444372	0.420379	0.157009	0.00024929		cg01965939	SH3TC2	5	148422887	0.145621	0.21994	0.000110668
cg01169726	DLX5	7	96492361	0.417322	0.166989	0.000250353		cg10644361	MIPOL1	14	36736981	0.0797007	0.158571	0.000111569
cg25157874	QKI	6	163755107	0.68439	0.217001	0.000250421		cg21281799	DYRK2	12	66327589	0.311238	0.508957	0.000111734
cg25465406	GUCY2D	17	7846823	0.483813	0.221366	0.000250762		cg19384697	UPK3B	7	75977858	0.226776	0.366975	0.000111901
cg22398616	LECT1	13	52212204	0.779376	0.599222	0.000250762		cg18254848	CLC	19	44919789	0.550255	0.709254	0.000111901
cg19713460	SYNGR1	22	38075476	0.677345	0.484973	0.000251074		cg09705062	SLC22A11	11	64079466	0.37228	0.482745	0.000111901
cg24794433	DAB2IP	9	123501993	0.855989	0.330801	0.000251302		cg22181664	CLCA1	1	86706913	0.343365	0.523059	0.000112336
cg12514620	SSBP3	1	54644446	0.291961	0.168056	0.000253032		cg21519900	C20orf186	20	31134273	0.287176	0.526203	0.000112551
cg12052765	CHAT	10	50486969	0.554785	0.24427	0.00025584		cg21407055	ART1	11	3623059	0.66709	0.811528	0.000112551
cg01839464	DCC	18	48122475	0.70861	0.403614	0.000256054		cg13201322	MAGEB1	X	30171146	0.647414	0.82244	0.000113084
cg15989091	LOXL3	2	74633680	0.628275	0.485744	0.0002567		cg20055101	ZNF206	16	3082646	0.301583	0.478894	0.000113389
cg25044651	FLJ90650	5	115326619	0.682922	0.475354	0.000256879		cg20427865	CX3CL1	16	55963854	0.288734	0.414898	0.000113796
cg25942450	TLX3	5	170668856	0.654758	0.401724	0.000257335		cg01718139	UNQ3033	19	59258650	0.62815	0.801747	0.000113901
cg16970232	APC	5	112101332	0.578327	0.184652	0.000257335		cg23337382	GPR125	4	22127063	0.0483926	0.0977238	0.000114221
cg24890043	DKFZP566N034	2	135192767	0.51903	0.102235	0.000262619		cg03364504	FLJ36116	1	113194699	0.563867	0.877032	0.000115451
cg11647681	PCDHGA12	5	140790345	0.708678	0.538674	0.000263308		cg11625946	LRIG3	12	57600530	0.0698121	0.13588	0.000115743
cg18482268	POU4F3	5	145699158	0.687568	0.39615	0.000266285		cg06836736	ME1	6	84197712	0.102227	0.167983	0.000115773
cg20253551	ESR1	6	152171093	0.709292	0.239336	0.00026636		cg19686152	TMOD3	15	49908834	0.236909	0.422405	0.00011729
cg17296166	FLJ10781	19	51666407	0.611204	0.214449	0.00026636		cg14789259	FAM84A	2	14690908	0.106089	0.183937	0.00011797
cg26721264	GALR1	18	73090715	0.468865	0.176089	0.00026748		cg27495845	FCRLM2	1	159959712	0.301698	0.503275	0.000119101
cg04263186	TACR3	4	104859938	0.572937	0.34129	0.000268988		cg13140740	ARL4	7	12693078	0.20119	0.320516	0.000119117
cg16335762	CMTM3	16	65195420	0.644382	0.439959	0.000269407		cg09326702	SLC22A11	11	64080024	0.627701	0.773488	0.000119925
cg19918758	VAV3	1	108309636	0.324716	0.0786368	0.00027066		cg27478659	KRT16	17	37022538	0.418355	0.591431	0.00012
cg03355526	ZNF454	5	178301021	0.833214	0.60413	0.000271926		cg03641225	DIRAS3	1	68285127	0.191889	0.310306	0.00012026
cg22036988	SPSB4	3	142253035	0.484678	0.114514	0.000273008		cg04514469	C14orf49	14	95012419	0.623279	0.84037	0.000121212
cg23207527	RBM24	6	17391092	0.657242	0.519693	0.000276928		cg10248727	LCN1	9	137553145	0.811672	0.911536	0.000121655
cg18938204	EMILIN3	20	39428271	0.50682	0.228797	0.000278439		cg07452799	PARD3	10	35143875	0.0590671	0.128908	0.000121734
cg25691167	FERD3L	7	19151486	0.736356	0.419148	0.000278776		cg03003745	UNQ473	19	47640007	0.161162	0.317769	0.000122164
cg05073035	ZIC1	3	148609883	0.552921	0.386348	0.000281554		cg25608949	TMPRSS3	21	42689424	0.530857	0.689115	0.000122652
cg13806135	PCDH17	13	57103046	0.625188	0.220666	0.000282843		cg16869108	VHL	3	10159319	0.330503	0.662456	0.000122652
cg26620959	SYNE1	6	153000182	0.51761	0.172802	0.000283578		cg15480475	TUB	11	8016636	0.674881	0.859315	0.000122652
cg05358404	RTEL1	20	61759394	0.820612	0.58837	0.000283648		cg08987989	PGGT1B	5	114626745	0.447273	0.60053	0.000122755
cg05472874	SULT4A1	22	42589512	0.555986	0.309596	0.000284777		cg23751724	C20orf133	20	13924403	0.054513	0.0942683	0.000123481
cg17029168	NKX2-2	20	21442547	0.621966	0.236992	0.000285994		cg24975222	CDCP1	3	45162721	0.0661309	0.108947	0.000123726
cg13755070	FLI1	11	128068924	0.457035	0.178186	0.000287219		cg03752628	PTGFRN	1	117255033	0.107951	0.183336	0.000123895
cg17747005	DEPDC2	8	69026878	0.38029	0.188787	0.000288614		cg13906416	PVR	19	49839280	0.0868077	0.136748	0.00012409
cg23579062	DNAI1	9	34447500	0.83017	0.717402	0.000289271		cg00406844	RFPL3	22	31083939	0.627736	0.799583	0.00012413
cg17183546	D4S234E	4	4438780	0.366166	0.140286	0.00028978		cg24794992	OTOA	16	21597398	0.507284	0.708696	0.000124244
cg24768561	CENTG2	2	236066539	0.752898	0.661428	0.000293092		cg07150830	NOS2A	17	23151669	0.444509	0.653342	0.000124346
cg09873258	DLK1	14	100262647	0.773484	0.654071	0.000293784		cg17498321	NOTCH3	19	15172304	0.0778487	0.135493	0.000124492
cg21716693	CPNE5	6	36914860	0.514906	0.325228	0.000296294		cg15016628	BRS3	X	135397854	0.384577	0.633893	0.000124881
cg12351433	LHCGR	2	48836461	0.636794	0.393324	0.000298669		cg25477904	PSG1	19	48075245	0.586273	0.794373	0.000125059
cg13701273	EPHA5	4	66218375	0.289433	0.100417	0.000301062		cg19596755	CPT1A	11	68366323	0.114219	0.229057	0.000125709
cg12539975	PRDM12	9	132529404	0.48232	0.23213	0.00030363		cg26750002	RASIP1	19	53936486	0.266243	0.446789	0.000126475
cg16463460	WT1	11	32411294	0.665162	0.449693	0.000306817		cg02016419	TEKT3	17	15185962	0.258291	0.372309	0.000126475
cg23293787	DPM1	20	49009789	0.948572	0.923727	0.000306898		cg20649991	LILRB5	19	59452939	0.679995	0.855323	0.00012683
cg11272332	ZDHHC15	X	74659535	0.651427	0.164136	0.000307238		cg14944362	PDYN	20	1922924	0.273833	0.465323	0.000127675
cg18877506	PDPN	1	13783142	0.648318	0.233528	0.000307459		cg26632776	LRRC3	21	44699962	0.053527	0.101451	0.000127864
cg26162582	KCNA6	12	4788652	0.671371	0.365311	0.000313061		cg15539420	HOXB8	17	44047247	0.167338	0.378776	0.000128133
cg08260959	HIST1H4F	6	26348899	0.673376	0.506767	0.000313286		cg18834029	POLL	10	103339087	0.763265	0.907496	0.000129526
cg02087637	PCDHB8	5	140537667	0.397378	0.269473	0.000313322		cg16536450	UNQ2541	9	138778717	0.355177	0.524337	0.000130029
cg21096399	MCAM	11	118693355	0.696991	0.424119	0.000314532		cg03258472	CRB3	19	6414949	0.256684	0.395498	0.000130315
cg20080624	DLX5	7	96489047	0.686768	0.374058	0.000314744		cg24776407	MYEOV	11	68818210	0.50003	0.787745	0.000130928
cg08453021	ELMO1	7	37455100	0.498156	0.161868	0.000317732		cg03780486	OR6A2	11	6773856	0.528964	0.643477	0.000130997
cg27584469	SLITRK2	X	144707104	0.488331	0.247098	0.000318507		cg24734575	SLC7A9	19	38052466	0.59335	0.853642	0.000131045
cg25167447	NAV1	1	199883665	0.670947	0.524518	0.00032629		cg10345936	SLC36A2	5	150708005	0.395681	0.644556	0.000131136
cg08668790	ZNF154	19	62912474	0.794368	0.61115	0.00032629		cg00830029	NRIP2	12	2814163	0.324647	0.56678	0.000132316
cg08118311	SALL3	18	74841389	0.66269	0.474052	0.00032629		cg21006686	NOS1	12	116284623	0.33602	0.521445	0.000132596
cg26232187	NTRK3	15	86600304	0.326768	0.0498028	0.000328386		cg09462575	PI3	20	43236899	0.257499	0.39806	0.000132714
cg01683883	CMTM2	16	65170554	0.761181	0.320714	0.00033227		cg01172899	SLC16A14	2	230641995	0.165908	0.232456	0.000132956
cg18552939	NDN	15	21483713	0.599746	0.450828	0.000335969		cg24691255	SERPINB2	18	59704946	0.661681	0.84636	0.000134492
cg25094569	WT1	11	32405345	0.435131	0.170552	0.000336104		cg00513220	MOSC2	1	218988746	0.0744803	0.126354	0.000135045
cg19968631	GLRA3	4	175987367	0.455832	0.176238	0.000337068		cg11935638	EHHADH	3	186454839	0.150354	0.225231	0.000135431
cg24194775	NPR2	9	35781475	0.891718	0.813867	0.0003404		cg19368582	MMRN2	10	88706626	0.502667	0.690356	0.00013574
cg27140220	PKIA	8	79590989	0.391268	0.0766569	0.000341168		cg26331247	FLJ33706	20	30702832	0.190259	0.400394	0.00013675
cg18602314	GFPT2	5	179713408	0.388874	0.0627392	0.000341411		cg13338132	FAM71C	12	98566115	0.801783	0.892971	0.000136985
cg11243196	ADAMTS3	4	73653720	0.34805	0.0905776	0.000343203		cg01775265	RP11-49G10.8	20	31244543	0.34668	0.477083	0.000137617
cg15261665	LTF	3	46481378	0.77474	0.609788	0.000348468		cg05131835	GH2	17	59312877	0.753627	0.835045	0.000137696
cg17214107	FGF2	4	123966992	0.548443	0.406406	0.000352419		cg06220208	FLJ20444	9	66294852	0.695437	0.809857	0.000137708
cg23917399	TNFAIP8	5	118719650	0.530199	0.114275	0.000354218		cg26233253	SLC35E4	22	29362613	0.406921	0.557118	0.000137742
cg11630242	AKAP10	17	19822224	0.679281	0.536316	0.000355967		cg22375192	IGF1R	15	97010989	0.128195	0.239485	0.000139169
cg11503011	EBF	5	158459307	0.332461	0.184318	0.000359531		cg06391468	SOX9	17	67629125	0.114207	0.244759	0.000139607
cg13234863	KIAA1944	12	128955091	0.709907	0.466801	0.000368509		cg05895453	KBTBD7	13	40666968	0.264081	0.363526	0.000142005
cg03469054	KIAA1944	12	128953814	0.734969	0.50967	0.00037469		cg07426960	CCND1	11	69178471	0.264604	0.442952	0.000142936
cg02844545	GCM2	6	10990029	0.738506	0.456465	0.00037631		cg03087937	MUC15	11	26550132	0.643009	0.811784	0.000144456
cg18602919	NDN	15	21482767	0.863291	0.758205	0.000378155		cg13833831	MATK	19	3753558	0.630146	0.829547	0.000144543
cg00540769	ACOT12	5	80725248	0.687754	0.542895	0.00037962		cg06204948	MARK2	11	63412666	0.175026	0.330487	0.000144642
cg01404615	DKK2	4	108178021	0.402523	0.179159	0.000383756		cg21349901	ERVK6	7	4597044	0.775139	0.836933	0.000144787
cg26186727	NETO1	18	68685514	0.74029	0.57602	0.000384187		cg22478614	DEFB4	8	7789670	0.333801	0.624342	0.000144807
cg27377213	PPP1R16B	20	36867217	0.835157	0.706122	0.000389358		cg13370916	STARD8	X	67784128	0.148254	0.253761	0.000145377
cg24101578	CDH22	20	44313670	0.668733	0.414458	0.000389763		cg26187237	IGFBP2	2	217206819	0.0823587	0.16349	0.000145577
cg20715764	ZNF264	19	62394509	0.381498	0.0635382	0.000391817		cg10883352	-	3	144378065	0.713806	0.928678	0.00014585
cg07480567	HS3ST3A1	17	13445899	0.620447	0.279044	0.000400708		cg01804429	YTHDC1	4	68898672	0.358196	0.466489	0.000146414
cg10175795	TCERG1L	10	132999184	0.58059	0.385685	0.000400876		cg19554294	VN1R2	19	58453680	0.518936	0.659722	0.000147635
cg07017374	FLT3	13	27572451	0.639465	0.122379	0.000409839		cg17274064	ERG	21	38955762	0.152485	0.240807	0.000151199
cg13643796	ADAMTS3	4	73653073	0.335279	0.123663	0.000411411		cg27221338	KDELR2	7	6491550	0.588597	0.784278	0.000151394
cg17525406	AJAP1	1	4615380	0.854453	0.534369	0.000419962		cg15520279	HOXD8	2	176703334	0.144217	0.306056	0.000152117
cg10979891	SMOC1	14	69415651	0.597293	0.215542	0.000421413		cg12473775	RHOD	11	66581226	0.469426	0.614251	0.000153025
cg11619390	ZBTB8	1	32703766	0.600274	0.27834	0.00043178		cg18705067	FLJ37078	7	75752934	0.797645	0.945577	0.000154156
cg17483510	GNB4	3	180651371	0.69479	0.294529	0.000434984		cg03993463	KCNJ15	21	38549141	0.769041	0.892054	0.000155553
cg25163476	IGF2AS	11	2118162	0.54909	0.273429	0.000436918		cg16998872	GYPE	4	145046282	0.733567	0.841154	0.000155781
cg22461835	ADRA1A	8	26779282	0.541706	0.310751	0.000436918		cg07558455	ANKRD38	1	62557350	0.104843	0.196839	0.000155904
cg11438428	PTF1A	10	23521600	0.609496	0.245512	0.000446306		cg25388528	KRTAP20-1	21	30909849	0.42564	0.569822	0.000156899
cg11880010	KIAA0367	9	78518464	0.707486	0.570902	0.000446499		cg15612436	MPPED1	22	42229231	0.20044	0.313086	0.000156956
cg20723355	FBXO39	17	6620321	0.829994	0.583033	0.000448527		cg07378350	GDF5	20	33490738	0.244511	0.466115	0.000156979
cg23303408	POU4F3	5	145698790	0.634195	0.371154	0.000451535		cg04567009	FCGR3B	1	159867393	0.465169	0.784588	0.00015774
cg13301003	WT1	11	32405830	0.568499	0.37283	0.000451535		cg15302379	KAZALD1	10	102811838	0.538524	0.812951	0.000158287
cg21922574	NETO1	18	68686905	0.368476	0.149009	0.000455143		cg04809787	CHRNB1	17	7289063	0.131884	0.270947	0.000158318
cg18821742	PCDH7	4	30331372	0.430632	0.114881	0.000455917		cg14662172	CPB2	13	45577082	0.515531	0.750163	0.00015864
cg16638540	ZNF135	19	63262280	0.80278	0.561944	0.000455917		cg17641252	PLEK2	14	66948288	0.282062	0.480576	0.000159532
cg16340268	ITPKB	1	224991795	0.237332	0.0812855	0.000455917		cg08403419	RLN3R2	1	154177862	0.261328	0.428862	0.000161227
cg04454951	UNQ739	7	49783577	0.509057	0.191627	0.000455917		cg16617137	SIGLEC6	19	56728011	0.502504	0.715933	0.000163677
cg12145907	PCDHGC4	5	140845018	0.559729	0.349449	0.000460326		cg12875426	DYM	18	45241530	0.432135	0.609851	0.000167039
cg15279364	TMEM130	7	98304899	0.382462	0.22125	0.00046291		cg05507459	C9orf121	9	90338568	0.193022	0.298628	0.00016726
cg13206017	SST	3	188870919	0.63624	0.400911	0.000463736		cg15740508	AMPD1	1	115040082	0.462865	0.634089	0.000167502
cg02624705	DCC	18	48122676	0.607718	0.292662	0.000463909		cg22578204	TIMP3	22	31527952	0.101192	0.247142	0.000168045
cg10646402	PTPRO	12	15366757	0.422214	0.128615	0.000465742		cg20488657	TFF3	21	42609995	0.380495	0.582808	0.000168155
cg06958829	CHAD	17	45901117	0.853504	0.73978	0.000466449		cg11061975	SIRPB2	20	1587325	0.634855	0.806116	0.000168415
cg20804555	GSC	14	94305622	0.47986	0.126935	0.000479784		cg23366752	DNAJA4	15	76343557	0.666092	0.783414	0.000169225
cg11611600	ADAMTSL3	15	82114158	0.635608	0.34819	0.000487716		cg20675440	COG8	16	67932396	0.656516	0.786924	0.000170338
cg25808906	DGKG	3	187562717	0.359635	0.0697409	0.000488266		cg11159299	GZMM	19	494432	0.642454	0.80245	0.000173213
cg01968793	CNNM1	10	101078920	0.626193	0.332752	0.000489226		cg25256723	F5	1	167822568	0.275742	0.408075	0.00017345
cg24322623	MYOD1	11	17697006	0.475787	0.194181	0.000491877		cg06066303	MS4A5	11	59953714	0.791539	0.878079	0.00017345
cg04101379	DZIP1	13	95095198	0.541653	0.223308	0.000491877		cg02327719	C1orf135	1	26057973	0.171568	0.31424	0.000173725
cg11375102	C16orf30	16	1523811	0.662502	0.539298	0.000498281		cg07422345	CEBPA	19	38485827	0.0667608	0.11404	0.000174514
cg16386080	CCRK	9	89778966	0.682347	0.488939	0.000503861		cg07711097	GML	8	143912956	0.649857	0.859798	0.000174747
cg12172720	SYNPO	5	149999796	0.702549	0.592728	0.000505785		cg15616400	SLC25A34	1	15935481	0.666393	0.801823	0.000176848
cg24332422	APC	5	112101585	0.357013	0.0977496	0.0005063		cg15746445	TRPM8	2	234489672	0.367523	0.557	0.000177283
cg04583874	LY6H	8	144313643	0.652139	0.459187	0.000519093		cg02374486	PRF1	10	72032815	0.510301	0.725838	0.000177283
cg14832904	GPR75	2	53940532	0.902492	0.755391	0.000522215		cg04138756	SPRR3	1	151240473	0.583513	0.792574	0.000177568
cg13351583	SHC3	9	90983468	0.50134	0.265207	0.000523636		cg08727202	MPST	22	35744693	0.323601	0.515597	0.000178576
cg07013734	TRPC6	11	100959893	0.495499	0.28222	0.000528211		cg24309555	APOB	2	21120461	0.302449	0.477185	0.000181282
cg13202751	SLC6A3	5	1499443	0.684833	0.531366	0.00053035		cg02055963	CDX2	13	27441520	0.0692802	0.117799	0.000181336
cg25422943	PCDH9	13	66702734	0.436082	0.0570914	0.00053121		cg16935609	SRD5A1	5	6685086	0.452101	0.62325	0.000182049
cg07710481	SLITRK5	13	87123385	0.496541	0.221968	0.00053121		cg20383064	BFSP2	3	134600110	0.538251	0.738223	0.000182123
cg09025324	SART2	6	116798378	0.265634	0.120763	0.000531248		cg25840094	CFHR5	1	195212153	0.418052	0.532949	0.000183485
cg15543551	FGF12	3	193927896	0.507115	0.258334	0.000533797		cg10857345	TEX13B	X	107112286	0.432524	0.69722	0.000183822
cg25836301	MEG3	14	100362059	0.783663	0.681929	0.000542632		cg21300318	C19orf30	19	4720206	0.23335	0.355753	0.000184842
cg24645221	PENK	8	57521482	0.632709	0.399423	0.000544598		cg18843688	NUFIP1	13	44461253	0.247089	0.36032	0.000184842
cg21279601	DRD5	4	9392029	0.762518	0.576435	0.000544598		cg10994126	PAPPA2	1	174699121	0.397769	0.58357	0.000184842
cg11213150	ANGPTL2	9	128924278	0.799886	0.691663	0.000544598		cg11762346	HKDC1	10	70650118	0.449734	0.81153	0.000186066
cg00044245	EPHA7	6	94185610	0.23603	0.10471	0.000548802		cg21275690	WDR58	16	3012971	0.413099	0.575207	0.000186569
cg17586860	SSTR4	20	22963906	0.814076	0.654568	0.000555072		cg19486673	LILRA2	19	59776830	0.294931	0.467855	0.000187084
cg04435420	SGCD	5	155686587	0.434072	0.258729	0.000555072		cg07572341	FOXA2	20	22513881	0.0991296	0.183566	0.00018839
cg27549944	PLEKHA6	1	202595466	0.644331	0.537564	0.000559035		cg17915429	PGLYRP2	19	15451069	0.511737	0.717893	0.000189009
cg12061236	AKAP12	6	151602579	0.514946	0.344501	0.000559671		cg08965143	TP53I3	2	24161750	0.236675	0.359544	0.000190931
cg22307908	ZNF264	19	62394739	0.25864	0.0737136	0.000565081		cg01053621	APOA2	1	159460615	0.47652	0.788278	0.000191418
cg02836529	NEUROD1	2	182252658	0.346658	0.192237	0.000565657		cg17259265	HYLS1	11	125258583	0.421791	0.636439	0.000192042
cg07271264	MYOD1	11	17697553	0.783272	0.440591	0.000565874		cg16886259	CYSLTR2	13	48179223	0.475933	0.685514	0.000193011
cg18555440	MYOD1	11	17698263	0.719341	0.545405	0.000569941		cg09985279	MT1G	16	55259635	0.0840417	0.136818	0.000194834
cg15430659	CNNM1	10	101080548	0.882121	0.808054	0.000578138		cg26608667	MGC11257	7	1162896	0.499403	0.735481	0.00019493
cg00226923	FGD2	6	37080005	0.924607	0.821351	0.000583343		cg11099899	CLDN14	21	36774204	0.53264	0.708544	0.000197238
cg20083676	EDG3	9	90795819	0.756514	0.533029	0.000583822		cg20090497	TAS2R9	12	10853704	0.448332	0.646281	0.000197567
cg05668853	RAB34	17	24068296	0.785761	0.654796	0.000585706		cg18942631	CASQ2	1	116112864	0.26813	0.429769	0.000200657
cg02569613	C10orf72	10	49993133	0.653487	0.227617	0.000586905		cg18129786	ZNF445	3	44494987	0.678997	0.873558	0.000200776
cg25201363	LRPAP1	4	3504643	0.701084	0.584295	0.000587872		cg23165541	DAPK2	15	62125217	0.234958	0.328389	0.000202568
cg23496260	BASP1	5	17271089	0.303156	0.0847945	0.000589131		cg21969640	GPR84	12	53043844	0.390337	0.689176	0.000203721
cg02983451	KLF11	2	10100464	0.750491	0.608329	0.000593703		cg10347418	ZNF436	1	23566513	0.629749	0.830577	0.000204164
cg14419187	C2orf21	2	210345339	0.757881	0.523894	0.00059458		cg06338119	RGAG1	X	109548518	0.244758	0.349117	0.000204524
cg21494776	ICAM4	19	10258780	0.34372	0.126463	0.00060596		cg05670596	CCRL2	3	46423500	0.136343	0.250745	0.00020588
cg04096767	WT1	11	32406026	0.665938	0.447661	0.000619104		cg12499211	SH2D2A	1	155053267	0.329056	0.645331	0.000207213
cg21547708	SSTR2	17	68672755	0.335515	0.120534	0.000620307		cg02604290	CYP24A1	20	52223996	0.115958	0.16749	0.000208403
cg25434223	ELAVL3	19	11452491	0.59879	0.384173	0.000625113		cg17740399	IPF1	13	27392177	0.0687275	0.141892	0.000208704
cg03221914	HIST1H2AJ	6	27891310	0.750511	0.575292	0.000631583		cg07109801	C3orf60	3	49032665	0.245166	0.415534	0.00021112
cg20268522	NCAM1	11	112337362	0.30946	0.0591628	0.000633851		cg15113803	RHO	3	130729809	0.758528	0.865641	0.000211477
cg07675169	C20orf58	20	61356707	0.540536	0.300431	0.000634831		cg05244766	GSTP1	11	67107075	0.487541	0.632865	0.000212432
cg04999691	C7orf29	7	149657983	0.618466	0.429287	0.00063819		cg22417789	SPRY2	13	79813466	0.0505796	0.0950273	0.000213719
cg04062391	ZNF560	19	9470204	0.695317	0.407449	0.000640543		cg06518271	ADH6	4	100359348	0.43002	0.603825	0.000213776
cg00273068	EMILIN3	20	39429161	0.484253	0.206501	0.000643546		cg03580247	SLC4A1	17	39701014	0.560535	0.68945	0.00021462
cg22498251	TWIST1	7	19124235	0.369225	0.199883	0.000644444		cg10133777	ZD52F10	19	40697746	0.390074	0.566759	0.000217369
cg19674669	LOC112937	11	133652120	0.564629	0.176711	0.000645266		cg21902327	FGF6	12	4425047	0.519746	0.761703	0.000219386
cg04391111	TP73	1	3557864	0.533126	0.151856	0.000653506		cg08261841	FLJ90586	7	142692585	0.394516	0.60718	0.000220641
cg20311501	APC	5	112101401	0.46916	0.167785	0.00065619		cg18788940	HTATIP2	11	20341661	0.303021	0.406431	0.000220933
cg14562990	LDOC1	X	140099292	0.687092	0.431664	0.000659889		cg18432105	MYH2	17	10394235	0.656029	0.789169	0.00022206
cg05389335	TACR3	4	104860768	0.543729	0.29857	0.000661965		cg07749074	HRG	3	187866080	0.449814	0.628406	0.000222434
cg22471346	GAS7	17	10042198	0.770825	0.297912	0.000666846		cg12965512	TSPAN8	12	69838603	0.360984	0.491441	0.000222624
cg10332700	ZNF415	19	58327889	0.579832	0.164282	0.000669234		cg01824804	LOX	5	121441377	0.115595	0.171414	0.000222783
cg24995836	GABRA3	X	151370046	0.593969	0.38347	0.00066989		cg01636591	CCL8	17	29670269	0.261286	0.431053	0.000222831
cg07307078	TUBB6	18	12297630	0.454486	0.16721	0.000671793		cg02196805	CSF2	5	131437536	0.339037	0.647159	0.000225982
cg04748704	CHRM2	7	136203783	0.394918	0.274536	0.000673772		cg17484237	HAVCR2	5	156468685	0.283414	0.483719	0.000227581
cg13666729	ZBTB8	1	32703060	0.375837	0.0865788	0.000683176		cg11808874	FLJ14668	2	70382998	0.402105	0.539989	0.000227581
cg24690731	SOX7	8	10626503	0.455782	0.253303	0.000684335		cg01227519	SPANXD	X	140614411	0.751809	0.890116	0.000227581
cg24130010	CHODL	21	18539047	0.773961	0.605406	0.000689729		cg00108454	C1QA	1	22836201	0.283793	0.409832	0.000227581
cg02990612	GATA4	8	11605426	0.515716	0.373711	0.00069764		cg06101212	CLDN3	7	72822156	0.115498	0.192954	0.000228306
cg01471384	DKK2	4	108176714	0.311215	0.0912103	0.000698857		cg22427279	NHLH2	1	116186057	0.381516	0.498521	0.000230899
cg08145590	C3orf15	3	120904851	0.523891	0.163013	0.000710147		cg12594641	MGC52057	2	149895469	0.108167	0.263508	0.000230921
cg17095797	FOXL1	16	85169514	0.580546	0.405577	0.000715587		cg10917619	NRXN1	2	51109131	0.337804	0.512323	0.000231691
cg26486663	SYNGR3	16	1980864	0.137579	0.0773958	0.000717896		cg00436603	CYP2E1	10	135190730	0.524259	0.691419	0.000231785
cg02161900	IRXL1	10	28075637	0.61377	0.37329	0.000718845		cg20695587	TMPRSS11F	4	68678354	0.407947	0.566377	0.000232677
cg09551147	SORCS3	10	106389947	0.583884	0.219123	0.000719274		cg06039392	MTNR1A	4	187713947	0.325395	0.496596	0.000233094
cg02613386	FBXO39	17	6620257	0.802327	0.541192	0.000744644		cg17092637	CASP4	11	104345246	0.628219	0.746361	0.000235601
cg08853659	CLSTN2	3	141136935	0.456255	0.090533	0.000757436		cg09697795	SCRL	19	55358191	0.195156	0.346029	0.000236637
cg27457941	RBP1	3	140741444	0.45769	0.146091	0.000757831		cg18049750	SCML1	X	17665226	0.186794	0.282249	0.000239271
cg22334665	SLC22A16	6	110904190	0.620938	0.340695	0.000763323		cg27626424	LOR	1	151498972	0.752758	0.876473	0.000239722
cg22063989	RSPO1	1	37873382	0.430386	0.225726	0.00076926		cg10539808	KCTD1	18	22474735	0.427606	0.741896	0.000240169
cg10861599	TNFSF4	1	171443146	0.548469	0.350112	0.00076926		cg27383956	FLJ13265	19	45424742	0.333146	0.631544	0.000241887
cg03289872	ZNF667	19	61680914	0.694775	0.350812	0.000770324		cg12818699	C6orf32	6	24985561	0.500797	0.810389	0.000241887
cg15415545	SULT1A3	16	30113547	0.199316	0.040161	0.000772366		cg26073060	EIF3S2	1	32459323	0.571777	0.793287	0.000243734
cg17749443	ZFP37	9	114859011	0.771911	0.489707	0.000774705		cg19404979	ELSPBP1	19	53189843	0.260137	0.375448	0.000243793
cg24715245	UCHL1	4	40953551	0.626487	0.25211	0.000778601		cg16483466	C20orf186	20	31134895	0.529683	0.7671	0.000243793
cg14197923	FGF5	4	81406930	0.494064	0.130134	0.00078021		cg23679724	CTSZ	20	57014873	0.29551	0.459745	0.000244017
cg20791593	NEU4	2	242400469	0.805822	0.682631	0.000781259		cg21948655	SMCP	1	151116362	0.657135	0.815055	0.000244177
cg04907257	ADCY2	5	7448318	0.661754	0.448816	0.000786611		cg08684473	LILRB5	19	59452902	0.684588	0.874204	0.000245001
cg23563234	PCDHGB7	5	140777470	0.689263	0.512291	0.000787428		cg06575572	C22orf8	22	44083929	0.13754	0.272479	0.000245314
cg03718539	ETNK2	1	202387212	0.441958	0.171237	0.000789962		cg08861115	IL1F9	2	113451848	0.576452	0.76351	0.000245845
cg20959523	FIGN	2	164300723	0.2343	0.0991139	0.000791289		cg09027725	COX4I2	20	29689707	0.577234	0.763736	0.000245874
cg04525496	CSPG2	5	82803282	0.380657	0.0813437	0.000794989		cg09841009	GYPA	4	145281410	0.766269	0.851752	0.000247217
cg19423014	RNF152	18	57711071	0.243657	0.114158	0.000796221		cg03803009	GPR142	17	69875229	0.55229	0.69862	0.000247783
cg14799446	STRN4	19	51942447	0.684938	0.555373	0.000797917		cg11759378	DPPA2	3	110518159	0.551347	0.800241	0.000249431
cg00393585	FLJ31659	4	166097541	0.626541	0.303023	0.000798343		cg02741177	PROL1	4	71297650	0.467693	0.590293	0.00024948
cg06817264	CTSF	11	66092225	0.710235	0.372357	0.000798429		cg09863066	PVALB	22	35544810	0.224679	0.420816	0.000249909
cg05882522	EHD3	2	31310293	0.285029	0.069298	0.000798738		cg17501569	MSLN	16	751065	0.476338	0.631635	0.000250634
cg22189618	NAP1L3	X	92815264	0.451421	0.177059	0.000801543		cg09107315	GIPC2	1	78284076	0.0857319	0.18281	0.000250634
cg17849956	ZNF304	19	62554292	0.488944	0.0842236	0.000801543		cg07236190	AMDHD1	12	94862169	0.508919	0.717404	0.000250634
cg10951619	FAM5C	1	188713855	0.440978	0.267161	0.000816501		cg26363196	ST6GALNAC3	1	76312824	0.112675	0.19287	0.000250762
cg12953249	CRB2	9	125158593	0.863991	0.7851	0.000823023		cg03316864	B3GNT3	19	17767309	0.104198	0.174733	0.000250762
cg17410236	FLRT2	14	85066248	0.794875	0.524944	0.000831692		cg00935364	PKP3	11	384607	0.531872	0.672213	0.000250762
cg26416466	MEGF11	15	64333762	0.269583	0.0526977	0.000832696		cg24202119	CAPSL	5	35974449	0.263938	0.370377	0.000250942
cg15662251	PAQR7	1	26070442	0.577953	0.405538	0.000836573		cg20657383	CEACAM1	19	47725202	0.631035	0.843112	0.000251105
cg17277529	FGF3	11	69342896	0.363043	0.145487	0.00084159		cg23746359	FAM19A3	1	113063287	0.298455	0.41506	0.000253969
cg21237418	RAB34	17	24069170	0.853176	0.651982	0.000856444		cg15329483	SSX7	X	52700699	0.499664	0.68392	0.000253969
cg22633722	CBS	21	43369812	0.337477	0.117645	0.000861423		cg11059341	MYL1	2	210887805	0.583252	0.723105	0.000255286
cg27059238	HIST1H2BI	6	26381305	0.508232	0.352725	0.000866888		cg18017908	C17orf76	17	16335343	0.208575	0.298992	0.000255326
cg01399317	FLJ46072	8	144882327	0.851025	0.775198	0.000870807		cg10071275	MYT1	20	62266274	0.430411	0.683549	0.000255441
cg06423920	ZNF312	3	62334460	0.39044	0.218282	0.000872958		cg08887581	C1orf64	1	16203303	0.640175	0.834723	0.000257906
cg12006284	WT1	11	32406214	0.674507	0.406237	0.000876725		cg01120308	PICALM	11	85458619	0.131714	0.201054	0.000257906
cg26252167	GPR6	6	110407266	0.76457	0.587491	0.000888308		cg02507952	KIAA0125	14	105461686	0.372469	0.649025	0.000258941
cg17703212	DYDC1	10	82107237	0.721124	0.493497	0.000898892		cg18987220	RAB32	6	146905940	0.633894	0.827509	0.000260118
cg23083672	EGFL6	X	13497524	0.564849	0.375609	0.000910875		cg12493906	MMP26	11	4965887	0.45226	0.733928	0.000260189
cg27504117	ANKMY1	2	241146336	0.844752	0.699327	0.00094361		cg08687163	MST1R	3	49915857	0.599744	0.781367	0.000261076
cg02367951	HIST1H2AK	6	27914541	0.625522	0.45939	0.000948913		cg19258882	ERBB3	12	54759072	0.180229	0.309803	0.00026127
cg22594309	SYT2	1	200946127	0.23615	0.074445	0.000953883		cg25843439	OR10H3	19	15713574	0.242216	0.46861	0.00026175
cg08369065	GATA4	8	11600092	0.644303	0.276277	0.000963872		cg10683939	C16orf47	16	71735743	0.383118	0.550342	0.000264726
cg22679003	CDH2	18	24010508	0.390349	0.117001	0.000964381		cg24210717	GPD1	12	48784094	0.287477	0.456676	0.00026636
cg12862537	NNAT	20	35582093	0.946206	0.921655	0.000966613		cg19491035	MANSC1	12	12394113	0.13114	0.213746	0.00026636
cg12582959	HSU79303	19	60851011	0.606439	0.287838	0.000972822		cg12125117	GPR97	16	56258962	0.439769	0.714726	0.00026636
cg05711886	MEG3	14	100362433	0.837419	0.741383	0.000975461		cg11147193	HPCAL1	2	10359491	0.265857	0.460353	0.00026636
cg19343464	GRIA4	11	104986719	0.720492	0.288899	0.000977227		cg20050113	SLC9A2	2	102603293	0.199478	0.338874	0.000267799
cg15020645	APC	5	112101668	0.4215	0.108245	0.000990104		cg09259772	ARL4	7	12692614	0.166898	0.27632	0.000268301
cg20774846	DPYS	8	105548596	0.714408	0.483291	0.000996586		cg26359240	HSDL1	16	82737460	0.698576	0.861017	0.00027066
cg13315147	CYP2E1	10	135191518	0.752378	0.423884	0.000996909		cg01796228	LIFR	5	38631977	0.506964	0.650135	0.000271906
cg20312228	CCDC37	3	127596397	0.60692	0.348288	0.00100702		cg03716937	ADAM2	8	39815019	0.778995	0.863906	0.000273573
cg12919379	PNCK	X	152592118	0.560711	0.262531	0.00101011		cg07753583	LRRC61	7	149651139	0.0824498	0.135441	0.000275329
cg26113512	VILL	3	38010605	0.622879	0.348044	0.00101101		cg02765820	C3orf22	3	127760710	0.432896	0.647672	0.000275884
cg25148589	GRIA2	4	158361386	0.713876	0.503685	0.00101269		cg26771272	SMCR7	17	18103908	0.496824	0.739983	0.00027681
cg08109815	NMBR	6	142451524	0.696211	0.546087	0.00101367		cg24908058	CGB5	19	54239014	0.801689	0.898719	0.000278439
cg18011401	CACNA1A	19	13478366	0.44915	0.163994	0.00101526		cg00744433	CXADR	21	17805938	0.371485	0.533632	0.000279157
cg05221167	ZNF560	19	9470397	0.644624	0.415065	0.00101926		cg02899723	DDX4	5	55069371	0.932752	0.964543	0.000280124
cg18619398	GNAS	20	56849901	0.792097	0.652658	0.00102732		cg06545504	HTN1	4	70950381	0.599694	0.756286	0.000281145
cg06899976	PCDHB1	5	140411146	0.479033	0.340762	0.00102802		cg01074640	IFNA17	9	21218142	0.442174	0.72384	0.000281554
cg21715963	C1orf51	1	148521462	0.417079	0.160708	0.00103266		cg20485165	WFDC12	20	43186463	0.495041	0.776183	0.000281698
cg16969623	ZNF331	19	58715994	0.420764	0.105232	0.00103869		cg06852652	CYP2C18	10	96432021	0.619572	0.802486	0.000282807
cg01114088	CYTL1	4	5072012	0.49973	0.286799	0.00104321		cg05976325	LOC284912	22	34360606	0.709046	0.876656	0.000282807
cg06918467	OLIG3	6	137857232	0.41224	0.168909	0.00104411		cg04702045	OPHN1	X	67570323	0.0858416	0.0956669	0.000285933
cg04270835	SLC17A6	11	22315764	0.393825	0.231562	0.00104504		cg10207917	GH1	17	59350761	0.458681	0.57248	0.000285994
cg25886284	ZNF545	19	41601258	0.697949	0.244597	0.00104713		cg13140267	ASCC3L1	2	96335431	0.108359	0.198228	0.000286355
cg12840719	CDKN2A	9	21958233	0.528168	0.317063	0.00105765		cg21126943	CEACAM6	19	46951235	0.153935	0.294845	0.000289698
cg11201532	MFNG	22	36212024	0.751341	0.629983	0.00107416		cg18793806	ZNF514	2	95189814	0.226529	0.351587	0.000290538
cg13883681	GOT2	16	57326066	0.597831	0.454449	0.0010753		cg04059863	ILDR1	3	123224320	0.427674	0.625835	0.000290549
cg02273392	SERPINE1	7	100557134	0.134428	0.0717929	0.00108806		cg24338843	C1orf158	1	12729254	0.48746	0.679652	0.000292833
cg19427472	RB1	13	47790949	0.93193	0.884985	0.00110401		cg24641352	ZFP41	8	144399453	0.413044	0.688213	0.000293041
cg17018527	TM6SF1	15	81566935	0.222442	0.0524565	0.00111409		cg18572014	DCC	18	49292066	0.795045	0.857735	0.000293092
cg16501028	WT1	11	32406576	0.821766	0.520701	0.00111421		cg20967220	GCM1	6	53121606	0.386806	0.545618	0.000296294
cg13217373	RPS6KA2	6	167195385	0.503431	0.352832	0.00111421		cg24399405	C16orf35	16	129577	0.773303	0.932014	0.000299243
cg24378421	MTMR9	8	11178775	0.591902	0.478879	0.00111589		cg05556202	TM4SF19	3	197549503	0.531108	0.755259	0.000300244
cg22449114	TCF15	20	538243	0.651559	0.402667	0.00114182		cg24012708	HDHD3	9	115177949	0.379708	0.520504	0.000301235
cg25336579	PSAT1	9	80102080	0.0928523	0.024963	0.00114306		cg18913951	TMEM45B	11	129190572	0.675029	0.887048	0.000301235
cg03919781	EFHA2	8	16928596	0.45657	0.231626	0.00114395		cg16176600	FRK	6	116488302	0.25771	0.400435	0.000302121
cg19358442	ALX4	11	44282263	0.498446	0.183055	0.00115111		cg13621440	NXF2	X	101365532	0.609821	0.768704	0.000303522
cg21643361	ZNF135	19	63262131	0.721968	0.527614	0.00116086		cg15746620	EMR3	19	14646849	0.216501	0.365991	0.00030363
cg14116122	CART1	12	84198015	0.295141	0.125534	0.00116137		cg04325632	ADRA2C	4	3736871	0.147252	0.24206	0.000307071
cg15239123	SMOC1	14	69416166	0.383523	0.0777184	0.00117549		cg12249575	TITF1	14	36058556	0.0775109	0.119726	0.000307163
cg19594666	LEP	7	127668516	0.851337	0.750469	0.00117857		cg04636557	C1orf124	1	229539047	0.382277	0.651026	0.000308002
cg15679651	MAP4K1	19	43800369	0.76584	0.563501	0.00118146		cg10052840	SEMA6B	19	4509119	0.284986	0.534443	0.000308168
cg06303238	SALL4	20	49852366	0.959352	0.924298	0.00119293		cg16019273	EIF2C4	1	36045772	0.44416	0.612768	0.000308598
cg11308840	LOC401498	9	32773516	0.487134	0.348717	0.00119985		cg04245402	C19orf21	19	702241	0.342127	0.520775	0.000311537
cg10722799	CLIC6	21	34963569	0.760087	0.61381	0.00120237		cg15660498	LOC148137	19	40941773	0.211344	0.3213	0.000313023
cg20897667	PEG3	19	62043025	0.715867	0.597815	0.00120599		cg16812893	KRTAP15-1	21	30734946	0.355782	0.672645	0.000313286
cg13436799	LRP2	2	169927243	0.359344	0.225584	0.00121249		cg14598387	OR1N1	9	124329178	0.244372	0.40076	0.000313727
cg22129364	GPX7	1	52840482	0.36767	0.160392	0.00121494		cg13733733	LILRA3	19	59495352	0.466503	0.629483	0.000313727
cg10920957	JPH3	16	86192974	0.302735	0.09931	0.00123132		cg22368262	C10orf35	10	71060179	0.119883	0.203599	0.000314073
cg08504049	ZNF264	19	62394729	0.509205	0.183547	0.00123294		cg09450020	STEAP2	7	89679371	0.0468739	0.0764334	0.000315425
cg18403396	B3GAT2	6	71723003	0.220066	0.0810996	0.00123422		cg03625911	CHI3L1	1	201422360	0.294551	0.446961	0.00031551
cg25549230	ZNF272	19	62483699	0.240775	0.0825784	0.00123495		cg02859934	NAGPA	16	5023073	0.177564	0.265521	0.000316931
cg24103438	NLGN4X	X	6156608	0.507876	0.300393	0.00123663		cg24660086	RGR	10	85995101	0.462158	0.656813	0.000317732
cg09630404	STAR	8	38127700	0.252041	0.094131	0.00124926		cg08205865	SAC	1	166150003	0.279844	0.378875	0.000318374
cg09573795	MSX1	4	4914775	0.755128	0.501289	0.00125025		cg03401114	BMP8B	1	40028027	0.42227	0.568657	0.000319614
cg04482110	TMEM106A	17	38719647	0.468742	0.115624	0.00125156		cg20047055	KLRC1	12	10499334	0.415893	0.679056	0.000320893
cg04945541	FMNL1	17	40655609	0.432819	0.255689	0.00125444		cg18521771	C9orf91	9	116413060	0.57158	0.736972	0.000322024
cg20645065	ALPL	1	21708725	0.601738	0.271073	0.00126714		cg23081213	PRKAG3	2	219404716	0.56118	0.728477	0.000322121
cg07379574	C19orf4	19	18585173	0.511224	0.226945	0.00128909		cg15452204	CDX1	5	149526664	0.45893	0.634495	0.000325101
cg02322989	LRP1B	2	142605068	0.487044	0.125979	0.00129006		cg23896545	NOMO1	16	14834805	0.184214	0.265054	0.000325702
cg03958979	NR2E1	6	108593080	0.814706	0.539741	0.00130148		cg25076881	OR10J1	1	157676460	0.143753	0.221068	0.000331788
cg01785568	MSX1	4	4915734	0.69683	0.425757	0.00132863		cg00646140	ARSD	X	2857561	0.0902407	0.146337	0.000331788
cg26024843	COL5A1	9	136673770	0.609687	0.334682	0.00132927		cg08559914	ACE2	X	15530161	0.461518	0.646799	0.000335681
cg18081258	NDRG2	14	20564001	0.632721	0.50549	0.00133924		cg13694749	SCN4A	17	59403770	0.592731	0.825226	0.000337637
cg04297329	NAP1L2	X	72351445	0.508161	0.287224	0.00134644		cg00294382	IL23A	12	55018988	0.288279	0.429244	0.000337637
cg02988947	LIMD2	17	59132545	0.732127	0.572109	0.00135294		cg14366490	TXNL6	19	17432825	0.360844	0.596043	0.000338889
cg13562542	GPR27	3	71886029	0.460267	0.199317	0.00135903		cg23323671	STMN1	1	26106210	0.271497	0.378252	0.000341075
cg11038843	B3GAT1	11	133786601	0.603263	0.252185	0.00137124		cg21023001	C1QR1	20	23015088	0.210672	0.357501	0.000341168
cg22858288	SLC22A18	11	2886898	0.903758	0.824703	0.00137957		cg12815916	PTPN18	2	130830902	0.556152	0.742655	0.000341411
cg01446393	FAM107A	3	58538649	0.653401	0.530987	0.00138587		cg22889448	EMR1	19	6837962	0.329464	0.505882	0.000344034
cg00708598	LECT1	13	52211896	0.504667	0.316127	0.00140048		cg12232463	LONRF2	2	100293082	0.346365	0.498163	0.00034474
cg02115041	NPBWR1	8	54014654	0.343418	0.177993	0.00141654		cg12324144	LRRC34	3	171014357	0.193371	0.283156	0.00034568
cg21233722	DOCK2	5	168997238	0.728609	0.576815	0.00147083		cg15913671	TMEM105	17	76919015	0.234954	0.441132	0.000346892
cg14289511	FLJ45256	16	24589947	0.470271	0.240653	0.00147411		cg13742532	CCBP2	3	42825852	0.584076	0.759106	0.000347362
cg25971347	FOXF1	16	85101840	0.50923	0.179773	0.00148465		cg13283751	GPX5	6	28601790	0.209677	0.308416	0.000347362
cg01697732	FAM20A	17	64109095	0.682137	0.196027	0.00148891		cg00350478	FRMD1	6	168222862	0.311288	0.496335	0.000350915
cg20732137	GMEB2	20	61721671	0.866242	0.797468	0.00149834		cg01605783	LOC284837	21	44057015	0.308124	0.511711	0.000354218
cg11360718	TM9SF4	20	30184036	0.766687	0.67805	0.00152379		cg27065979	NEK3	13	51632135	0.610572	0.814097	0.000355967
cg15748507	PRLHR	10	120344617	0.847172	0.7437	0.00154254		cg13758677	GAGE4	X	49102197	0.750752	0.870594	0.000358618
cg04446579	ANKRD45	1	171905694	0.302364	0.194477	0.0015454		cg15427448	BACE1	11	116692106	0.0692527	0.180618	0.000362869
cg15607672	OTX2	14	56346980	0.575187	0.459333	0.00155964		cg25433648	S100A14	1	151855406	0.371528	0.635246	0.00036344
cg03354772	C10orf93	10	134606493	0.460132	0.174976	0.00156605		cg14269477	TRPV5	7	142340719	0.634351	0.76761	0.000363576
cg09622447	CBS	21	43369447	0.366994	0.0876249	0.00156633		cg10073042	-	22	21303200	0.580765	0.71394	0.000365916
cg07200280	RAFTLIN	3	16529623	0.315823	0.164513	0.00156682		cg09583599	SKIV2L	6	32033899	0.756147	0.863417	0.00037039
cg05896682	GALR1	18	73093018	0.562145	0.368576	0.00157136		cg19346193	UROS	10	127503180	0.372789	0.671514	0.00037469
cg13059782	CNTNAP3	9	39278689	0.226575	0.142326	0.00157318		cg15787039	SGNE1	15	30721477	0.237486	0.407066	0.000376087
cg21790626	ZNF154	19	62912306	0.828738	0.656629	0.00158925		cg05293216	FANCG	9	35070812	0.553928	0.709583	0.000376965
cg05488632	ABHD9	19	15204174	0.484254	0.299498	0.00159764		cg13699808	PRKCBP1	20	45418746	0.12741	0.191029	0.000377267
cg02212836	LY86	6	6534074	0.635627	0.473934	0.00160013		cg12640109	ASRGL1	11	61861296	0.171876	0.286565	0.000379074
cg11378840	HHEX	10	94439777	0.583115	0.134185	0.00162256		cg13117105	PAQR5	15	67378411	0.0572789	0.086408	0.000381244
cg16557944	GPX7	1	52840785	0.410147	0.0669526	0.0016452		cg04032226	NAGS	17	39437918	0.0659395	0.133699	0.000383292
cg23566503	NNAT	20	35583164	0.871378	0.815476	0.00164806		cg02833180	PLCL1	2	198523309	0.530277	0.715567	0.000384198
cg09260089	NKX6-2	10	134449850	0.461389	0.203989	0.00165724		cg06919203	GFRA4	20	3592151	0.396391	0.580165	0.000384552
cg07427065	MEST	7	129917832	0.877714	0.819976	0.00168798		cg21808053	DIRAS3	1	68285651	0.324754	0.494319	0.000384732
cg25123470	KCNIP2	10	103593712	0.773792	0.656996	0.0017004		cg19803984	SNRPN	15	22619883	0.36234	0.539976	0.000388397
cg04624659	SPAG17	1	118529340	0.337158	0.15566	0.00170182		cg24662961	IRX3	16	52878171	0.126748	0.250479	0.000391817
cg07284407	GNAS	20	56863253	0.823939	0.707226	0.00170457		cg19630689	SERPINA12	14	94054134	0.175382	0.267166	0.000391817
cg12768605	LYPD5	19	49016791	0.565824	0.314756	0.00172166		cg10784090	CLDN18	3	139200288	0.587196	0.777468	0.000392643
cg17861230	PDE4C	19	18204901	0.839538	0.728387	0.00173139		cg12682367	FLJ46358	13	23421698	0.477837	0.655496	0.000393762
cg22975913	WT1	11	32414303	0.479078	0.319246	0.00175125		cg11801374	C20orf160	20	30061355	0.391539	0.747151	0.00039494
cg21194776	USP54	10	74984134	0.607796	0.494351	0.00175125		cg14563260	EDG2	9	112841141	0.0722127	0.118423	0.00039575
cg06740897	NFE2L1	17	43479820	0.506281	0.328343	0.00175125		cg17733331	CDH3	16	67236499	0.0794954	0.118475	0.000397547
cg05064352	PHF21B	22	43785209	0.364871	0.196325	0.00175125		cg19464944	FCGR1A	1	148020624	0.379438	0.592761	0.000397992
cg04765277	FLJ45983	10	8134685	0.590655	0.301465	0.00175125		cg09155001	FAM26C	10	105208391	0.837043	0.898763	0.00039805
cg07442479	GDNF	5	37875526	0.612355	0.409007	0.00175244		cg03684977	GRB7	17	35147329	0.292376	0.531595	0.00039805
cg21787291	TCBA1	6	124166869	0.360843	0.0781076	0.00175369		cg02210887	GUCY1A3	4	156806130	0.537563	0.714586	0.000398161
cg22776578	CPLX2	5	175156103	0.421713	0.147254	0.0017559		cg20244073	MID1	X	10761548	0.137268	0.264148	0.000399076
cg13085976	FLJ20245	9	139291010	0.811383	0.719835	0.00176769		cg04430204	RNF25	2	219246060	0.650054	0.78862	0.000399103
cg20535781	CHFR	12	131975086	0.606246	0.437429	0.00177496		cg08495878	SERPINA4	14	94097612	0.685913	0.819921	0.00040084
cg12717203	FLJ90036	4	114342	0.44932	0.174669	0.00179397		cg21922731	HSD17B6	12	55443397	0.198894	0.325712	0.000400883
cg05420896	DCC	18	48121486	0.521708	0.350922	0.00179397		cg03237153	PPAP2C	19	243070	0.502003	0.69	0.000400916
cg07696033	ALX4	11	44282986	0.352226	0.170279	0.00180732		cg06394229	LGALS4	19	43995615	0.291407	0.560912	0.000402785
cg15903421	DFNB31	9	116307281	0.322162	0.132945	0.00181478		cg03163246	PPBPL2	4	75139887	0.470559	0.674212	0.000403416
cg06564900	FIGN	2	164300814	0.559435	0.266075	0.00181676		cg16817891	IGF2AS	11	2122403	0.0471547	0.0753183	0.000405471
cg03020597	SLITRK2	X	144706502	0.413729	0.246034	0.00181676		cg05840031	PAX6	11	31788929	0.094493	0.165457	0.000405511
cg23435746	TWSG1	18	9324049	0.378134	0.274856	0.00181898		cg05260966	TIMP3	22	31527394	0.152528	0.245389	0.000405856
cg13031432	NDRG4	16	57055268	0.491552	0.108389	0.00186141		cg07545232	MAGEA3	X	151688898	0.743457	0.91641	0.000405878
cg14950072	LAMA1	18	7108122	0.559049	0.292434	0.00186754		cg15736336	PLCZ1	12	18782481	0.706508	0.807553	0.000407629
cg06236276	SLC22A2	6	160600068	0.844916	0.748718	0.00187536		cg02671171	RPH3AL	17	203087	0.337765	0.451864	0.000412729
cg03945800	ADCY9	16	4105516	0.348536	0.158339	0.0018868		cg22740783	CGREF1	2	27194962	0.131683	0.304913	0.000415056
cg15373633	DACH2	X	85290130	0.557708	0.22185	0.00188753		cg21057046	NBL1	1	19842791	0.132779	0.200404	0.00041971
cg26207503	MYF5	12	79634880	0.741249	0.588849	0.00190071		cg20850981	ZNF323	6	28430082	0.540008	0.799789	0.000420779
cg04541293	PTPRT	20	41252539	0.410751	0.196527	0.00191567		cg07443748	CESK1	22	15453594	0.422501	0.687588	0.000421175
cg17194182	EPO	7	100156090	0.46522	0.1785	0.00192433		cg13644052	PAQR4	16	2950411	0.532934	0.694474	0.000421763
cg05500015	NAALAD2	11	89507467	0.520974	0.224689	0.00195179		cg09072120	PRTFDC1	10	25282037	0.0500306	0.0809262	0.000422632
cg26195812	DPYSL5	2	26924836	0.409162	0.109537	0.00195526		cg05587158	ARR3	X	69404473	0.625582	0.7949	0.000431977
cg24512303	HNF4G	8	76614707	0.636475	0.513765	0.00196318		cg13588835	LGALS7	19	43955851	0.466046	0.685892	0.000438031
cg00061629	ALX4	11	44281834	0.659958	0.460012	0.00196774		cg15875314	DDX4	5	55070954	0.361509	0.475592	0.00045187
cg04527918	UCN	2	27384674	0.893285	0.771112	0.00197695		cg13015534	ST6GALNAC1	17	72151388	0.28549	0.427736	0.000452067
cg23219570	FGF23	12	4359154	0.733131	0.593787	0.00197883		cg05467458	SLC7A9	19	38052872	0.279795	0.505559	0.000452182
cg25894551	FXYD2	11	117205061	0.799501	0.704422	0.00201208		cg21215336	LRRC8E	19	7859705	0.0829436	0.134104	0.000455143
cg17453778	CASR	3	123385251	0.421279	0.246933	0.00201486		cg11474811	TRPM5	11	2400445	0.431057	0.618888	0.000455143
cg12556325	C7orf29	7	149657664	0.682247	0.549064	0.00201674		cg13255629	MEPE	4	88971684	0.647469	0.819274	0.000455917
cg19450025	SULT1A3	16	30113574	0.24872	0.074828	0.00203663		cg20811389	CDC14B	9	98420934	0.0774896	0.117132	0.000456771
cg13991233	GAS7	17	10043283	0.484506	0.228482	0.00204333		cg21165909	CPS1	2	211128183	0.584596	0.756235	0.000459596
cg21460582	CSPG4	15	73792916	0.578582	0.476641	0.00205573		cg14034870	SFTPG	6	31008176	0.287139	0.43706	0.000463736
cg15383087	ZNF545	19	41601984	0.521469	0.401067	0.00205573		cg23276115	GRAP	17	18891062	0.218072	0.45036	0.000469046
cg19639622	GPM6A	4	177160794	0.152241	0.0475808	0.00205919		cg14003512	PLGLB2	2	87828661	0.302901	0.466363	0.00046933
cg09313439	CDH2	18	24011209	0.456817	0.132381	0.00206108		cg21432842	CSF3	17	35425223	0.1609	0.277061	0.000476955
cg04378886	RCN3	19	54723207	0.888582	0.786456	0.00206912		cg20530056	IKBKE	1	204710000	0.204465	0.345172	0.000477359
cg10201668	NIP	15	43209685	0.526424	0.309723	0.00207717		cg02255004	GDEP	4	80967684	0.650779	0.794184	0.000477359
cg13488201	ADAM12	10	128067313	0.567158	0.254252	0.00207734		cg18902203	TFDP1	13	113285579	0.889182	0.950683	0.000478269
cg10839521	FLJ32786	7	133462451	0.231883	0.0939443	0.00208815		cg25124433	KRT20	17	36294636	0.526035	0.735088	0.000479784
cg14654926	FGF10	5	44424445	0.482639	0.207961	0.0021099		cg01293143	TCEA2	20	62158770	0.251345	0.460683	0.000482498
cg17885062	NRCAM	7	107883653	0.246736	0.0961857	0.0021117		cg27032184	TRMU	22	45109793	0.346508	0.566187	0.000482613
cg16832407	TRPM3	9	72926359	0.57558	0.429806	0.00213035		cg26065841	CHAC1	15	39032145	0.570346	0.71775	0.000482613
cg24019564	RUNX3	1	25130153	0.507957	0.248576	0.00213817		cg20683151	TM4SF20	2	227952216	0.464852	0.708006	0.0004831
cg04595372	CRISP2	6	49789192	0.763665	0.631969	0.00214057		cg10009830	FLJ14503	X	20044825	0.110683	0.260049	0.000485339
cg10734665	ATP10A	15	23658503	0.782061	0.558829	0.00215141		cg20423977	PLAC4	21	41479511	0.548791	0.767128	0.000485522
cg10158080	SOX5	12	24607131	0.312437	0.100404	0.00215183		cg16731016	LGALS4	19	43995346	0.524825	0.686003	0.000485579
cg24813212	TEKT2	1	36322313	0.319008	0.0841177	0.00217261		cg18356799	DSC1	18	26996631	0.555635	0.665082	0.000488569
cg18087477	SYCP1	1	115199120	0.78504	0.671249	0.00217261		cg01869233	C20orf75	20	5983139	0.194592	0.352554	0.000488707
cg16714091	ADAMTSL1	9	18463902	0.475609	0.239373	0.00217454		cg24792360	FUCA1	1	24067730	0.27579	0.403894	0.000489226
cg04675937	CDKN2B	9	21995419	0.788905	0.698981	0.00220505		cg15361231	GLRX2	1	191341814	0.449392	0.61232	0.000490031
cg18267374	NEF3	8	24827178	0.788628	0.500267	0.00221269		cg06090864	FFAR1	19	40534288	0.871199	0.939668	0.000495728
cg08432727	SOX11	2	5749173	0.676602	0.491672	0.00221604		cg22461018	MORF4	4	174774586	0.515219	0.710146	0.000497323
cg16750914	KIAA1212	2	55500126	0.225402	0.0430464	0.0022227		cg07221454	MS4A10	11	60309417	0.433369	0.591093	0.000497557
cg22395019	GALNT14	2	31215196	0.368618	0.118871	0.0022379		cg06907544	FLJ35785	15	20806668	0.582237	0.766868	0.000500417
cg20449692	CLDN11	3	171619614	0.582503	0.166044	0.00223856		cg23815000	LCN1	9	137552833	0.618399	0.819123	0.000504864
cg25356886	CRYGD	2	208697212	0.764924	0.684548	0.00225111		cg12406559	ZNF532	18	54681282	0.317216	0.492734	0.000506554
cg22187630	CACNA1A	19	13477871	0.683867	0.408155	0.00225579		cg19591206	SLCO2A1	3	135231499	0.0638507	0.117853	0.000509979
cg26578617	SNCA	4	90976556	0.479686	0.311379	0.00225946		cg23737768	KRT24	17	36113623	0.494201	0.654951	0.000514152
cg20802392	CTSK	1	149047308	0.776274	0.658	0.00226145		cg07136161	CYLC2	9	104797912	0.553354	0.704887	0.000518386
cg26285698	C16orf54	16	29664835	0.892455	0.817574	0.00226313		cg16101800	PCK1	20	55569975	0.446374	0.777911	0.000518554
cg08555772	ARMC4	10	28327713	0.426871	0.121254	0.00226361		cg03600318	SFTPD	10	81698971	0.224324	0.362034	0.000519966
cg05439368	RNF36	15	42815390	0.6433	0.526098	0.00228211		cg14114267	SP3	2	174539749	0.361526	0.510733	0.00052335
cg19867899	PCDHAC2	5	140326003	0.334155	0.155704	0.00229338		cg12529228	NHLH1	1	158603618	0.802359	0.900512	0.000523434
cg22598028	ZNF660	3	44601496	0.555547	0.213599	0.00230545		cg04001333	C14orf58	14	75115101	0.290986	0.483668	0.000523636
cg03292388	CPZ	4	8645414	0.560352	0.22458	0.00230907		cg24512400	KLK10	19	56214373	0.0380423	0.0641127	0.000525817
cg25856383	CYP1B1	2	38156723	0.387643	0.0933296	0.0023158		cg09970593	OPRD1	1	29012109	0.44304	0.626603	0.000525817
cg03704031	INGX	X	70628940	0.47412	0.250237	0.00232018		cg08244028	MSH3	5	79985095	0.346447	0.585914	0.000528132
cg17897879	TNFRSF8	1	12046024	0.411964	0.158764	0.00232523		cg19005210	TREML2	6	41276938	0.313055	0.485647	0.000528596
cg24335895	COX7A1	19	41335611	0.659468	0.522056	0.00233879		cg05810550	DEFB106A	8	7330861	0.468665	0.678761	0.000528838
cg03923934	OPCML	11	132907440	0.494109	0.23728	0.00233884		cg27226949	EFNB2	13	105985178	0.0795144	0.119308	0.00053035
cg11384427	TNFRSF7	12	6423846	0.811097	0.708599	0.00234483		cg02647265	FLJ22471	12	123022117	0.312199	0.414309	0.00053035
cg01366419	WBSCR17	7	70235027	0.645138	0.45475	0.00234726		cg02452985	BCL11B	14	98807301	0.0725194	0.159354	0.00053035
cg08823182	S100A5	1	151781106	0.578302	0.459714	0.00236062		cg09768051	LRRC7	1	69996990	0.589022	0.747285	0.00053037
cg17671157	KCNK10	14	87862789	0.461324	0.130617	0.00237271		cg26410550	HBII-13	15	22780349	0.485431	0.64356	0.00053121
cg17854440	ENPEP	4	111617030	0.812748	0.732245	0.00239693		cg11695684	CHRND	2	233099509	0.607868	0.790043	0.000535393
cg15377518	ZFHX1B	2	144994583	0.513431	0.36926	0.00240436		cg11297236	PDILT	16	20323976	0.510281	0.664037	0.000535393
cg02959669	ZNF256	19	63151170	0.317483	0.119206	0.00240746		cg00948500	KRTAP20-2	21	30928577	0.369009	0.499261	0.00053993
cg25924032	BMS1L	10	42598355	0.363122	0.113956	0.00242255		cg12019109	AZGP1	7	99412319	0.395063	0.575446	0.000540176
cg14242042	SOX5	12	24606517	0.322022	0.0510464	0.00244126		cg13958614	FOXD1	5	72779952	0.11414	0.228221	0.000542327
cg11981631	ABCC8	11	17454543	0.316145	0.0917661	0.00244562		cg07337598	ANXA9	1	149220567	0.367991	0.507861	0.000542716
cg01112452	ZCCHC12	X	117842560	0.589698	0.306961	0.00245744		cg16192029	ANKRD7	7	117651910	0.835937	0.948032	0.000544598
cg06638451	FAM107A	3	58538309	0.642043	0.402068	0.00246483		cg01987509	PGR	11	100507255	0.461477	0.639085	0.000547012
cg11990309	HTR1E	6	87704363	0.598702	0.31276	0.00247647		cg13118849	CSPG3	19	19188542	0.721444	0.865017	0.000547226
cg22077101	MRPL22	5	154301095	0.470408	0.362635	0.00248796		cg25370441	FLJ20184	4	106692682	0.286851	0.392496	0.000548802
cg06675478	SOX1	13	111769787	0.659095	0.509909	0.0025029		cg22438810	LCN2	9	129951613	0.378028	0.525155	0.000548802
cg12181621	HIST1H3I	6	27948047	0.446244	0.192485	0.00250848		cg12439773	SLC22A6	11	62508695	0.561387	0.762927	0.000548802
cg05421688	C1orf76	1	177978482	0.322245	0.12106	0.00251486		cg18741908	GPR160	3	171239512	0.157566	0.231582	0.000548926
cg14049461	GRID2	4	93444010	0.168632	0.0872557	0.0025221		cg04520391	PRB2	12	11399184	0.596415	0.75832	0.00054997
cg21023770	C20orf165	20	43950634	0.718806	0.60816	0.00253836		cg26369642	C8orf72	8	59149887	0.646292	0.82772	0.000550615
cg22994720	CHRDL2	11	74119636	0.38006	0.172787	0.00254434		cg26401870	NPM2	8	21938385	0.144084	0.231819	0.000553513
cg07773116	GDF10	10	48058506	0.494264	0.242045	0.00254434		cg27596068	SERPINH1	11	74949949	0.680329	0.784987	0.000557411
cg13302823	SCRT1	8	145530600	0.710167	0.569482	0.00254939		cg21094154	TNFSF11	13	42044121	0.380787	0.619174	0.000557411
cg12265829	ADCY4	14	23873862	0.559365	0.19727	0.0025495		cg15005385	CCL3L1	17	31650167	0.423414	0.60907	0.000557411
cg14093936	SEMA7A	15	72513667	0.646304	0.519352	0.00255995		cg24290574	CPA3	3	150065842	0.293032	0.485515	0.000559035
cg13928116	AFF2	X	147389745	0.481023	0.100802	0.00256744		cg15014458	LYPD3	19	48661650	0.14972	0.272819	0.000559154
cg16193203	USP54	10	74983144	0.69014	0.552744	0.00260989		cg00436282	STATH	4	70896038	0.61062	0.802411	0.000565657
cg08331313	SPARC	5	151046653	0.405688	0.282343	0.00264562		cg06194186	CPO	2	207511938	0.591742	0.714258	0.000572366
cg22933847	MRGPRF	11	68536712	0.528099	0.400318	0.00269491		cg18727700	SRPX2	X	99785586	0.471943	0.627879	0.000573389
cg21296676	EYA4	6	133603353	0.719394	0.501344	0.00270805		cg14380517	BTG3	21	17907632	0.12034	0.207567	0.000575841
cg25834568	RSPO3	6	127481377	0.15872	0.106789	0.00271568		cg12718440	C10orf83	10	99383566	0.183276	0.287314	0.000582948
cg06655100	KLF8	X	56276098	0.620093	0.3391	0.00273842		cg00518911	HOXA10	7	27187829	0.393111	0.521927	0.000583277
cg02932167	ECEL1	2	233061195	0.773949	0.652552	0.00275439		cg17667972	KRT4	12	51494560	0.611983	0.779061	0.000583787
cg02430692	PEX5L	3	181236933	0.495041	0.291826	0.00276566		cg14161730	TIMP1	X	47326234	0.213757	0.289905	0.000583822
cg22619018	CSMD1	8	4840032	0.81833	0.580753	0.00278391		cg10742801	PRAP1	10	135011037	0.185179	0.282864	0.000583837
cg20065832	POU3F4	X	82650174	0.395496	0.262818	0.00278391		cg20668607	DNAJC11	1	6684844	0.571045	0.677372	0.000588372
cg13323752	SLC2A14	12	7916834	0.785084	0.526737	0.00279043		cg12331389	RBP4	10	95350726	0.0984555	0.208439	0.000593675
cg25332298	ELAVL3	19	11453958	0.319258	0.156379	0.00279213		cg00174500	CMTM5	14	22916319	0.466252	0.665593	0.000594464
cg16584573	FGF8	10	103525627	0.25382	0.0791172	0.00284464		cg23163573	SULT1C1	2	108271900	0.283978	0.39723	0.000598069
cg21581873	PLEKHA6	1	202595930	0.425253	0.297181	0.00285436		cg21747271	AIP	11	67006628	0.212347	0.354623	0.000598069
cg19335327	PEG3	19	62043454	0.789752	0.709567	0.00285461		cg18450227	MAPK4	18	46444635	0.925583	0.959379	0.000599699
cg03000846	RAC3	17	77583552	0.714615	0.498809	0.00285472		cg23627134	ARHGAP15	2	143602845	0.301589	0.524613	0.000609664
cg09750385	GUCY1A3	4	156807462	0.220994	0.116792	0.00285579		cg15075718	MFRP	11	118722386	0.495557	0.742568	0.000610709
cg04875162	PABPC5	X	90576482	0.794609	0.619046	0.00286283		cg25248094	SH2D1A	X	123307985	0.31901	0.491348	0.000610881
cg10866709	GATA4	8	11598770	0.215451	0.128669	0.00287899		cg15796941	BTBD11	12	106236002	0.0861257	0.130863	0.000614966
cg08244522	THBD	20	22978533	0.196614	0.0549966	0.00288064		cg04491443	PDILT	16	20323467	0.777724	0.896061	0.000617166
cg01344171	C6orf206	6	43720625	0.646896	0.475676	0.00289924		cg01733599	LIPC	15	56511143	0.709279	0.82884	0.000622581
cg13164537	CD226	18	65775051	0.793954	0.669101	0.00290845		cg18552413	DARC	1	157441234	0.150468	0.373402	0.000625946
cg16465939	KCNQ1	11	2510986	0.702281	0.546621	0.00292503		cg05485062	SERPINA12	14	94053616	0.797412	0.89104	0.000629018
cg02008154	TBX20	7	35260062	0.525013	0.284506	0.00292803		cg10409560	FLJ23657	4	76700323	0.586236	0.740816	0.000630837
cg10114327	GPR103	4	122521023	0.654509	0.42728	0.00294959		cg26417554	RPUSD3	3	9861232	0.610361	0.729353	0.000631583
cg07703401	HBQ1	16	170341	0.55074	0.35897	0.00296859		cg09432154	GPR87	3	152517359	0.359925	0.506102	0.000633851
cg23657409	PLCB1	20	8060754	0.497087	0.169741	0.00297772		cg08088989	SUHW1	22	21204447	0.382231	0.612035	0.000633851
cg27504805	NPY2R	4	156349175	0.316351	0.146098	0.00299656		cg07233761	ESM1	5	54317194	0.113403	0.26596	0.000633851
cg12687990	PTENP1	9	33667449	0.162666	0.0859224	0.0030033		cg22324153	SLC35D2	9	98186585	0.599313	0.72492	0.000634831
cg16196812	PRLHR	10	120345129	0.665056	0.516395	0.00301024		cg00158308	OXGR1	13	96444342	0.0831258	0.138696	0.000634831
cg08045570	FOXF2	6	1335501	0.712076	0.249143	0.00302633		cg04329382	FLJ27365	22	44859555	0.414527	0.636253	0.000637872
cg07376535	ADCYAP1	18	895450	0.53256	0.273256	0.00303883		cg16534233	FAM80A	1	42619064	0.0287806	0.0549555	0.00063819
cg10235817	ADRA2C	4	3738353	0.757439	0.527394	0.00304285		cg23978322	FHL5	6	97117160	0.515918	0.739266	0.00064185
cg01493517	HOM-TES-103	12	6535708	0.72083	0.57951	0.00306874		cg27433062	APOA2	1	159460993	0.591263	0.73748	0.000644306
cg18902090	PCDHAC1	5	140286433	0.625402	0.461099	0.00310692		cg06141025	GYS2	12	21648733	0.46746	0.615875	0.000648669
cg10726357	TSCOT	9	114693364	0.675254	0.556973	0.00310692		cg09640202	IMP4	2	130817910	0.532233	0.770899	0.000649514
cg12864235	CDH9	5	27074539	0.593134	0.470315	0.00311361		cg14894216	CATSPER1	11	65550928	0.410752	0.590693	0.000653898
cg02920216	CHODL	21	18538810	0.528682	0.404453	0.00312129		cg03016571	C17orf73	17	46199123	0.378526	0.516047	0.000659446
cg07980518	RNF152	18	57711374	0.237837	0.126944	0.00316448		cg12958813	ATP6V1G3	1	196776292	0.464106	0.685623	0.000661965
cg22467567	IGFBP5	2	217268130	0.477343	0.258007	0.00317444		cg25104511	RAPGEFL1	17	35587029	0.153906	0.226335	0.000662638
cg04598121	PENK	8	57521059	0.722128	0.584405	0.00317964		cg03417466	TYR	11	88550066	0.482058	0.641768	0.000662663
cg04457481	GNAS	20	56860230	0.685168	0.583815	0.00318615		cg06277277	NR1I3	1	159474931	0.429067	0.714491	0.00066268
cg21530453	GNAO1	16	54783847	0.382938	0.209643	0.00319127		cg13412615	KCNK4	11	63814383	0.602339	0.783768	0.00066275
cg26705561	SEC31L2	10	102269781	0.807282	0.702306	0.00319157		cg26059153	C20orf133	20	13924190	0.123955	0.244354	0.000664647
cg17279839	RARRES2	7	149669531	0.591213	0.355094	0.00319157		cg23623692	ATP10A	15	23554557	0.707768	0.815138	0.000664647
cg17830308	NEUROG1	5	134900023	0.374398	0.181467	0.0032072		cg15784615	LTBR	12	6364028	0.209155	0.414934	0.000664647
cg22799132	TRPC5	X	111212151	0.566156	0.382044	0.00322511		cg14225485	FAM84A	2	14690019	0.0850757	0.153643	0.000669613
cg06720956	ONECUT1	15	50869437	0.343833	0.0850164	0.00326547		cg22190114	NALP8	19	61151046	0.747828	0.888903	0.00067011
cg14102807	CD19	16	28851178	0.839642	0.739615	0.00328206		cg05168404	SLC29A4	7	5288252	0.14084	0.238606	0.000670609
cg22740835	DDR2	1	160869183	0.761296	0.654691	0.00329767		cg10331038	TNR	1	173642651	0.468415	0.689751	0.000671322
cg09619146	CPXM2	10	125641024	0.654274	0.451534	0.00330572		cg00446235	F11R	1	159275268	0.158896	0.231081	0.000671793
cg21250296	HIST1H2BB	6	26152384	0.299289	0.113361	0.00330672		cg15669228	IFNA8	9	21399505	0.473525	0.71795	0.00067433
cg00755043	C9orf121	9	90339979	0.380804	0.160579	0.00331824		cg02017155	FFAR3	19	40541233	0.217831	0.466724	0.000678169
cg05028467	SNCB	5	175989703	0.50501	0.235048	0.00333207		cg25697314	IL26	12	66905823	0.611102	0.723355	0.000684335
cg00567749	CSPG2	5	82803664	0.399399	0.161602	0.00333902		cg24765079	CDH1	16	67329931	0.245835	0.446494	0.000684335
cg13840968	CIDEB	14	23850766	0.850614	0.766088	0.00334325		cg23863670	CCL28	5	43447686	0.362205	0.487816	0.000684825
cg22473973	BNIP3	10	133644901	0.547717	0.146247	0.00337699		cg15166089	CD164L2	1	27582617	0.470867	0.635097	0.000684825
cg08450982	NUMBL	19	45887750	0.870657	0.745196	0.00337934		cg24453664	CD59	11	33714989	0.197587	0.356229	0.000684953
cg21342728	GPR24	22	39405619	0.588842	0.445071	0.00339227		cg16806597	GRAP	17	18891060	0.302625	0.621377	0.000686743
cg23363832	RBP1	3	140741629	0.722042	0.419967	0.00341959		cg19177941	ALDH1A3	15	99237708	0.147524	0.242104	0.000693738
cg03860890	EGFR	7	55053782	0.226123	0.137858	0.00343096		cg03905144	MPDZ	9	13239504	0.447168	0.644469	0.000693782
cg25905812	DMRT1	9	831632	0.346791	0.100829	0.00346825		cg21518208	KRTHB5	12	51047683	0.234102	0.39832	0.000699336
cg25307902	SNAP25	20	10147210	0.546318	0.344225	0.00351918		cg17301902	GNA14	9	79453039	0.132882	0.206227	0.000701138
cg19464252	FBS1	16	30582734	0.801117	0.713102	0.00358203		cg21347412	STAP2	19	4290217	0.458191	0.68984	0.00070215
cg25300386	COL1A2	7	93861924	0.254957	0.122647	0.00359166		cg06379754	CACNA2D1	7	81911509	0.078084	0.137178	0.000702993
cg05801573	SLITRK4	X	142550406	0.609797	0.204538	0.00359492		cg19987219	FLJ32011	1	46789336	0.484573	0.674596	0.000703778
cg19135761	WDR8	1	3557074	0.598029	0.441825	0.00361673		cg12629244	FAM20B	1	177260978	0.56114	0.834142	0.000703778
cg22646710	SYT6	1	114498321	0.278905	0.0881813	0.00362459		cg01772980	SCGB1D1	11	61714271	0.437096	0.638492	0.000705244
cg21380842	KCNJ6	21	38210700	0.167877	0.0778687	0.00363514		cg18484189	NALP10	11	7941549	0.427146	0.614878	0.000705251
cg18801691	DCC	18	48120333	0.507637	0.349665	0.00364332		cg23079782	P2RY10	X	78087577	0.309074	0.477216	0.000710147
cg05596294	LPPR4	1	99502345	0.47258	0.27385	0.00366414		cg23665568	BCL10	1	85517641	0.362569	0.73434	0.000710347
cg00932276	EGFL6	X	13497897	0.399485	0.129355	0.0036759		cg22325572	CD53	1	111217704	0.364456	0.517037	0.000710545
cg27235662	CLDN16	3	191588680	0.792514	0.711857	0.00367774		cg21789545	COL9A1	6	71069112	0.458988	0.658274	0.000710545
cg16670497	GSTM2	1	110012436	0.537466	0.218409	0.0036841		cg18623836	RRM2	2	10179358	0.402596	0.534765	0.000710545
cg07441272	RPL39L	3	188340169	0.442213	0.139544	0.00370203		cg00512031	CYTL1	4	5072877	0.743184	0.837422	0.00071371
cg26885858	NBPF3	1	21638955	0.209198	0.141227	0.00370428		cg11015241	ATP10A	15	23577342	0.651528	0.869641	0.000715713
cg07036530	GPR26	10	125415252	0.606161	0.395101	0.00373107		cg02876062	FAM107B	10	14856660	0.713638	0.862495	0.000715713
cg11877382	GLT1D1	12	127904892	0.468999	0.31944	0.00373187		cg16967583	AGXT	2	241456532	0.193336	0.320072	0.000724688
cg24084891	DCC	18	48122786	0.504046	0.314282	0.00373986		cg20199333	F2	11	46697366	0.756106	0.882	0.000724728
cg08952029	CHRDL2	11	74120548	0.721589	0.63811	0.00374316		cg24851490	RNASE2	14	20493609	0.346369	0.53838	0.000729539
cg03506489	KCNA4	11	29995364	0.53732	0.335233	0.00374316		cg02347487	NALP14	11	7015679	0.250538	0.454621	0.000729539
cg21272774	HOXC9	12	52679992	0.567919	0.323641	0.00374381		cg10523494	CD300LB	17	70039981	0.352232	0.541109	0.000736978
cg24507762	KCNB1	20	47533297	0.611015	0.455606	0.00374625		cg09038914	GFAP	17	40348093	0.680906	0.805688	0.000742637
cg22815110	FOXD3	1	63561521	0.667985	0.312345	0.00375021		cg24697031	EVPL	17	71535309	0.34723	0.505531	0.000744469
cg01283289	FLJ21963	12	79996308	0.606831	0.487136	0.0037595		cg11507178	BCL9L	11	118286725	0.145966	0.254478	0.000746012
cg00201234	FBLN2	3	13565968	0.499031	0.399115	0.00376521		cg22285621	SSH3	11	66827898	0.26246	0.556633	0.000752925
cg23163644	TCEAL2	X	101267674	0.385779	0.148871	0.00376924		cg17703554	WDR21C	8	88955455	0.737013	0.849087	0.000757436
cg00071250	FASLG	1	170894886	0.735219	0.634701	0.00381656		cg06714705	OLFML1	11	7463516	0.417431	0.643836	0.000757831
cg13401339	FKBP1B	2	24126432	0.593557	0.325943	0.0038596		cg17338258	SHBG	17	7474246	0.611009	0.734477	0.000763323
cg13636404	ZNF655	7	98993609	0.18381	0.0537627	0.00388604		cg08364102	OSBPL2	20	60247942	0.158705	0.234525	0.000763323
cg17906786	LOC400120	13	36145708	0.521063	0.338176	0.00389062		cg04972979	C20orf54	20	697148	0.158743	0.265573	0.000763491
cg21850254	ZNF570	19	42651693	0.188801	0.0872266	0.00389816		cg27360098	ELN	7	73080416	0.354113	0.567689	0.000764262
cg12128839	HOXA5	7	27149961	0.648293	0.431543	0.00389816		cg25174591	DNAH9	17	11442282	0.101426	0.148983	0.000769379
cg08343834	PMP22	17	15109383	0.3919	0.295549	0.00389816		cg16512727	C12orf4	12	4519397	0.267435	0.434267	0.000770157
cg09492887	SLC26A5	7	102873214	0.33583	0.130845	0.00390201		cg24862483	CD300LG	17	39280027	0.146258	0.381847	0.000771025
cg02126753	AEBP1	7	44110523	0.570139	0.283677	0.0039027		cg26385743	IMP4	2	130817933	0.786242	0.900105	0.000772511
cg15565872	PTX3	3	158637896	0.246566	0.0617777	0.00390711		cg08445039	FKBP9	7	32964184	0.0907327	0.164383	0.000772511
cg17945001	IGSF21	1	18306705	0.380762	0.144713	0.00391308		cg04544154	ELF4	X	129073190	0.578569	0.8042	0.000775155
cg25239996	CD40	20	44180174	0.463782	0.185411	0.0039259		cg14603345	BTBD3	20	11819375	0.316154	0.596248	0.000776432
cg21960882	TP53TG3	16	32171905	0.891832	0.828116	0.00395152		cg20161089	IFI27	14	93647267	0.407989	0.59258	0.00078129
cg04878152	AGTR1	3	149898650	0.534571	0.284051	0.00397084		cg18081104	THEM5	1	150092747	0.324683	0.489242	0.00078141
cg18183281	MEST	7	129919741	0.888983	0.836679	0.00397483		cg07971188	HCP5	6	31539079	0.165323	0.231262	0.0007822
cg08583049	FOXB1	15	58084107	0.265724	0.0767439	0.00398773		cg15379858	ChGn	8	19584746	0.849036	0.913284	0.000789962
cg14882700	OTOP1	4	4279472	0.826835	0.717822	0.00400992		cg03776850	TPSD1	16	1246873	0.882967	0.942212	0.000791782
cg23290344	NEF3	8	24827371	0.858216	0.742752	0.004033		cg15610233	ADAM7	8	24353819	0.573482	0.712073	0.000793134
cg23152772	FIBCD1	9	132803453	0.280568	0.172084	0.00403622		cg25995460	C1QA	1	22836743	0.686368	0.820229	0.000799962
cg02815516	ANKRD25	19	11167319	0.751848	0.614266	0.00405586		cg01962826	GRM4	6	34208945	0.796571	0.907819	0.000804168
cg24556026	GNE	9	36248971	0.684072	0.550324	0.00408118		cg20583073	EDG6	19	3129759	0.580266	0.805188	0.000810995
cg14847688	GPR135	14	59001866	0.365329	0.0735885	0.00410948		cg09947274	CAD	2	27293419	0.346111	0.477234	0.000816812
cg11793332	ELF1	13	40454827	0.487719	0.350956	0.00412325		cg02332492	C8G	9	138960499	0.689313	0.834688	0.000816812
cg04740359	NTF3	12	5473803	0.699952	0.584874	0.00414001		cg09508556	PSORS1C2	6	31214961	0.647925	0.870628	0.000833709
cg02441647	COL8A1	3	100840189	0.363504	0.22962	0.00416733		cg04048259	EDN3	20	57308741	0.0986121	0.195939	0.000837262
cg14021073	BRSK2	11	1366961	0.365973	0.201351	0.00420245		cg16334519	ARL14	3	161878388	0.358747	0.489013	0.000838859
cg08666623	ST6GALNAC2	17	72094278	0.296047	0.132599	0.00420954		cg08831522	ATP10A	15	23577507	0.600687	0.723761	0.000839039
cg05826823	CIZ1	9	130007893	0.822937	0.68561	0.00423644		cg07376232	AMICA1	11	117590130	0.24923	0.478776	0.000841146
cg01086895	DCHS1	11	6633091	0.508711	0.395562	0.0042399		cg14696870	FCER1A	1	157525501	0.598527	0.756266	0.000849048
cg15522957	ALX4	11	44281501	0.65831	0.540923	0.00424231		cg12315311	UNQ3033	19	59260255	0.193698	0.28193	0.000849048
cg13858139	ZNF43	19	21810884	0.330082	0.208083	0.00426334		cg13019092	PDZK1	1	144439077	0.428678	0.560121	0.000854278
cg07494518	SNF1LK	21	43672036	0.45795	0.18584	0.00428328		cg07359545	GP1BB	22	18091327	0.383583	0.539045	0.000854998
cg14991487	HOXD9	2	176695650	0.638118	0.413644	0.00429335		cg05155595	ANXA4	2	69861665	0.325889	0.44251	0.000856426
cg06117855	CLEC3B	3	45042792	0.201808	0.12989	0.00429363		cg13656062	CYP4F2	19	15869723	0.616781	0.769108	0.000861551
cg16257091	BDNF	11	27700156	0.452322	0.265381	0.00434704		cg03805684	C11orf10	11	61317795	0.18639	0.341351	0.000863566
cg05899618	GDF7	2	20729328	0.237287	0.0832839	0.00436155		cg11158374	TFF2	21	42644733	0.494321	0.709948	0.000865791
cg19224278	ALDH1A3	15	99236540	0.561774	0.399472	0.00437739		cg04705866	GZMK	5	54356547	0.634014	0.768376	0.00086625
cg09582042	ITR	13	94051677	0.676339	0.493051	0.00438768		cg11332994	SMN2	5	69380897	0.329449	0.446865	0.000871273
cg25631352	ADD2	2	70849035	0.594545	0.381902	0.00438853		cg17003970	CHFR	12	131945934	0.685957	0.851489	0.000875981
cg23936476	BEX1	X	102205776	0.66942	0.439929	0.00441129		cg05067286	TMEM45B	11	129191575	0.139637	0.266322	0.000877804
cg26021627	UNQ9433	8	53641259	0.405023	0.125721	0.00441289		cg09419670	PSMD5	9	122645487	0.137608	0.235697	0.000878837
cg20276750	PPM1M	3	52254595	0.151705	0.0630412	0.00442725		cg17298704	CLDN18	3	139200297	0.633228	0.858958	0.000880149
cg15452573	SNCA	4	90977866	0.46112	0.118508	0.00444918		cg26109803	WNT8B	10	102212788	0.568889	0.743659	0.000886496
cg23300372	CART	5	71051188	0.689347	0.434514	0.00449148		cg19632760	LACTB2	8	71744283	0.277324	0.457962	0.000893803
cg05675373	KCNC4	1	110555780	0.600628	0.42459	0.00449341		cg11207564	CCL3L3	17	31547848	0.261349	0.36156	0.000893853
cg05845178	IL17RC	3	9932531	0.310478	0.0329875	0.00451861		cg04387658	CD86	3	123257770	0.522836	0.754598	0.000896799
cg09150117	DLX5	7	96491803	0.579083	0.290412	0.00451884		cg08768421	GDA	9	73954324	0.0821611	0.151148	0.000899962
cg07744166	WASF3	13	26029484	0.350413	0.151774	0.0045236		cg08477744	MFAP2	1	17180619	0.818603	0.873534	0.00090065
cg07629017	NPBWR1	8	54014166	0.369875	0.136323	0.00455059		cg26057752	PGAM2	7	44071460	0.233706	0.391899	0.000903385
cg02620769	CCDC65	12	47584337	0.377955	0.151727	0.00456284		cg00081975	ABCC3	17	46067369	0.070317	0.166637	0.000904275
cg25657834	NTSR2	2	11727816	0.284069	0.157504	0.00458302		cg17267907	DEFA1	8	6825434	0.448887	0.623135	0.000905943
cg00121640	ASTN2	9	119216336	0.25994	0.0900875	0.00460806		cg15595739	RGS9	17	60613913	0.655409	0.803976	0.000910118
cg20792294	IGF2AS	11	2122001	0.378608	0.173585	0.0046098		cg13530039	CHRM1	11	62446133	0.27883	0.430236	0.00091311
cg03138091	OSMR	5	38882297	0.657766	0.432744	0.00464294		cg03960217	LCE2C	1	150914401	0.298819	0.44999	0.00091873
cg06458239	ZNF549	19	62730385	0.496192	0.344113	0.00466123		cg10173723	KRT25C	17	36193644	0.519488	0.72536	0.000921491
cg21898046	MGAT1	5	180163632	0.891178	0.826032	0.00466954		cg11151665	PSG6	19	48113424	0.72881	0.824246	0.000921523
cg08251399	EHD3	2	31311112	0.77199	0.664482	0.00469778		cg04515986	FTHL17	X	30999613	0.476257	0.746396	0.000924266
cg06781209	FADS2	11	61351573	0.337514	0.139672	0.00474228		cg11255163	CDH1	16	67328701	0.0590334	0.109665	0.000940039
cg06200013	ATP1B2	17	7495238	0.129547	0.0636938	0.00481356		cg24693368	KCNJ3	2	155263090	0.0810647	0.136231	0.000940179
cg27198071	CXX1	X	133994276	0.2952	0.136302	0.00481615		cg23769143	TIMP4	3	12175667	0.125583	0.201161	0.000940895
cg21475402	BCAN	1	154878764	0.787103	0.671856	0.00483131		cg26511075	FLJ25422	5	36337193	0.50911	0.633294	0.000942221
cg15736338	FAM19A2	12	60872692	0.186066	0.116596	0.00483131		cg05216141	ETV7	6	36462938	0.0654207	0.122254	0.000942609
cg14144305	ALX4	11	44282536	0.311352	0.184335	0.00483181		cg07139440	MLLT11	1	149297605	0.272486	0.470573	0.00094361
cg22007439	DMRTA1	9	22436972	0.215814	0.0544606	0.00483402		cg11518240	FKBP4	12	2773051	0.70723	0.886348	0.000948939
cg06621126	HSF4	16	65755744	0.184112	0.0579792	0.00484145		cg03270204	DDR1	6	30959617	0.386952	0.575044	0.000952748
cg08413153	SNX11	17	43540282	0.370522	0.246746	0.00485675		cg14528319	GIPC1	19	14468713	0.362106	0.596263	0.000953463
cg23391785	DNM3	1	170077595	0.718078	0.298556	0.00485903		cg07059360	POLR3D	8	22157977	0.217002	0.301857	0.000953883
cg04457979	KCNQ1DN	11	2847223	0.738111	0.579505	0.0048676		cg09924998	VPS33A	12	121317886	0.178192	0.282041	0.000956071
cg21942082	ACOT12	5	80725981	0.258341	0.103854	0.00489207		cg01668383	CSNK1A1L	13	36577573	0.566753	0.715273	0.00095628
cg24549507	C6orf145	6	3697753	0.525965	0.383038	0.00489964		cg07220939	SLC22A12	11	64115193	0.262717	0.383012	0.000961939
cg02065387	GABRA1	5	161206885	0.513812	0.287434	0.00490076		cg17687282	A4GNT	3	139333801	0.534748	0.642716	0.000961978
cg12799895	NPTX2	7	98084588	0.675317	0.571975	0.00490405		cg02506908	HPD	12	120781791	0.530615	0.709603	0.000968285
cg07641524	MSRB3	12	63958672	0.469402	0.135374	0.00498025		cg12629515	HIST1H2BO	6	27967790	0.305373	0.526384	0.000973488
cg20430101	RBM10	X	46888104	0.566011	0.446759	0.00498649		cg01598642	HBG1	11	5228615	0.590409	0.789699	0.000977211
cg27351358	BDNF	11	27699834	0.479062	0.308626	0.00500233		cg15870225	RNF41	12	54903350	0.601878	0.765247	0.0009813
cg07671949	ESR1	6	152170031	0.519393	0.412311	0.00502493		cg17356252	AIRE	21	44530114	0.342511	0.494325	0.000985432
cg03240509	KCNA6	12	4788430	0.686319	0.507064	0.00502812		cg17829936	TAAR5	6	132952374	0.516591	0.728403	0.000986963
cg19435264	SLC6A7	5	149549730	0.352801	0.112708	0.0051046		cg18839416	C1orf158	1	12728436	0.387036	0.623295	0.000987315
cg03621001	RAB8A	19	16082719	0.90751	0.864504	0.0051046		cg27440834	SNX4	3	126722531	0.680701	0.778831	0.00098759
cg19905251	SLIT3	5	168661073	0.175047	0.0864089	0.00511002		cg22392708	KRT23	17	36347296	0.172811	0.356018	0.000996586
cg22083798	IGFBP3	7	45927926	0.437628	0.271412	0.00516549		cg13625403	TRIM29	11	119513720	0.785158	0.94178	0.000996909
cg20507276	OR2L13	1	246167223	0.662919	0.502356	0.00516549		cg05125838	UCN2	3	48576589	0.417408	0.628415	0.000997561
cg15705469	ZNF71	19	61798526	0.19973	0.0849994	0.00522213		cg03026462	FOXA1	14	37134241	0.081415	0.154714	0.00100439
cg10839997	B3GNT6	11	65872223	0.328791	0.214044	0.00523723		cg12788313	MST1	3	49701181	0.527177	0.724177	0.00100575
cg04275881	SLAMF8	1	158063058	0.708785	0.559208	0.00527961		cg04958389	PRSS2	7	142178834	0.466805	0.704704	0.00101055
cg10895543	CDKN2A	9	21958832	0.427133	0.271608	0.00529779		cg13337662	ATP12A	13	24153297	0.327992	0.492448	0.00101269
cg03168582	DMRT1	9	831850	0.682252	0.142452	0.00529779		cg19006008	F2RL3	19	16860768	0.317274	0.575068	0.00101446
cg19831575	FGF4	11	69299271	0.752985	0.440292	0.00530375		cg00955451	APBA2	15	27000932	0.539713	0.692193	0.001015
cg11102782	ISYNA1	19	18410136	0.189623	0.105541	0.00531439		cg01963696	ELA2	19	802650	0.319174	0.461774	0.00101563
cg03943081	TCERG1L	10	133000636	0.713944	0.410932	0.00532709		cg05105913	XYLT2	17	45777989	0.207354	0.315867	0.00101695
cg14652095	HIST1H1A	6	26126164	0.848503	0.768042	0.00535331		cg10503234	FSTL3	19	627739	0.157042	0.239095	0.00101814
cg12089439	TUSC3	8	15442704	0.486197	0.297873	0.00535926		cg13997435	S100A2	1	151805030	0.126688	0.193412	0.00103266
cg16312163	ALDH1L1	3	127382091	0.242823	0.0865202	0.00539169		cg24921089	AMPD3	11	10429416	0.168015	0.321405	0.0010345
cg24475171	C9orf78	9	131638707	0.547657	0.381713	0.00541471		cg27329371	ALDH3A1	17	19592532	0.319632	0.472246	0.0010359
cg05135288	RHOT2	16	657708	0.566836	0.363785	0.00545158		cg05697249	C11orf52	11	111294903	0.252316	0.38798	0.00103708
cg07694025	SFRP2	4	154928891	0.482461	0.324888	0.00546981		cg04317399	HOXA4	7	27136838	0.373411	0.52423	0.00103708
cg10590292	BIN2	12	50003941	0.8481	0.780032	0.00554366		cg02037013	MC4R	18	56190510	0.529892	0.638059	0.00103869
cg12073779	CRYGD	2	208697714	0.674002	0.453705	0.00554939		cg11378484	NIF3L1BP1	3	63823735	0.121831	0.185462	0.00104233
cg12343638	PCDHB12	5	140568415	0.438643	0.283907	0.00558623		cg00037763	SETBP1	18	40535761	0.720204	0.892177	0.00104711
cg07715201	GDNF	5	37876596	0.398767	0.150319	0.00558623		cg10031651	LRRC2	3	46596690	0.40774	0.548765	0.00105576
cg08341874	VMO1	17	4636395	0.515784	0.383156	0.0056067		cg25152942	MIA	19	45972920	0.412955	0.649134	0.00105733
cg13756879	IGF2	11	2118049	0.421228	0.188412	0.00561144		cg26116551	ZNF536	19	35555100	0.406185	0.544787	0.00105765
cg25167643	PTPRZ1	7	121300774	0.570967	0.15375	0.00561853		cg22113807	FLJ13149	20	3088865	0.238364	0.345774	0.00105875
cg03742003	SLIT2	4	19864362	0.371821	0.180345	0.00562885		cg27210390	TOM1L1	17	50333582	0.231726	0.331403	0.00106873
cg23257840	ZNF264	19	62394956	0.265735	0.0499988	0.00563836		cg14558138	ANKRD1	10	92670490	0.537457	0.664321	0.00107218
cg08097755	VGF	7	100595208	0.323011	0.159111	0.00563967		cg26301777	NARG1L	13	40782544	0.607635	0.789946	0.00107491
cg25363445	ALX4	11	44283092	0.420948	0.294964	0.00564431		cg24623271	ZIC2	13	99433003	0.11759	0.211374	0.00107683
cg06785429	DCUN1D1	3	184182108	0.652554	0.530603	0.00567456		cg13180098	RHO	3	130729613	0.433463	0.637797	0.00107836
cg02489552	FLJ40365	19	14982531	0.596525	0.476572	0.00571931		cg18231267	RUNX3	1	25101686	0.830818	0.887124	0.00108426
cg24428042	ECHDC3	10	11824414	0.590013	0.426495	0.0057485		cg10846922	RAB9P1	5	104463507	0.682853	0.77981	0.00108426
cg19461621	COLEC12	18	490979	0.515849	0.213571	0.00577402		cg02181506	SERPINA1	14	93926737	0.125051	0.190295	0.00108521
cg09014354	NEUROD4	12	53700145	0.512953	0.342137	0.00582048		cg21682902	HAL	12	94915091	0.627793	0.810473	0.00108731
cg14871138	NTSR1	20	60811330	0.867226	0.785033	0.00582854		cg03782453	FLJ90575	4	7094836	0.272342	0.435257	0.00108731
cg04499381	CXorf9	X	128741352	0.879804	0.798104	0.00595457		cg26738880	DPP6	7	154059965	0.483587	0.648125	0.0010907
cg01407244	TNFRSF10C	8	23016952	0.544512	0.36925	0.00600108		cg10494770	IGLL1	22	22252454	0.554911	0.680637	0.00109214
cg11540692	SIM1	6	101018793	0.488769	0.351568	0.00602091		cg03970609	MUC7	4	71372253	0.544251	0.691119	0.00109214
cg14221171	TAC1	7	97199695	0.38133	0.23335	0.00602265		cg10631471	ABCC11	16	46836744	0.291878	0.406909	0.00109642
cg09220361	GABRG2	5	161427093	0.483665	0.296226	0.00605984		cg04481779	IL20RA	6	137407818	0.146063	0.248832	0.00109932
cg09030119	ZNF285	19	49597183	0.546075	0.354359	0.00610017		cg04117029	UROS	10	127503243	0.468387	0.637951	0.00109988
cg03028472	RERG	12	15265729	0.353432	0.0927832	0.00610605		cg07823935	NCKAP1	2	183611087	0.0750229	0.125607	0.00110502
cg18979223	CDKN2B	9	21995769	0.812184	0.653449	0.00611344		cg14115346	BPHL	6	3063206	0.289344	0.405079	0.00110761
cg06291867	HTR7	10	92607142	0.660028	0.368329	0.0061248		cg08693325	LUZP4	X	114430074	0.54747	0.681991	0.00111904
cg17162024	UNQ9433	8	53641007	0.567112	0.266899	0.00614784		cg26055770	PDZRN3	3	73756760	0.144736	0.259668	0.0011216
cg15883716	ANKRD45	1	171905324	0.535927	0.245673	0.00615513		cg13287780	WRB	21	39673535	0.736313	0.849976	0.00112612
cg02994956	NEFH	22	28206534	0.787311	0.656179	0.00618737		cg10287137	P2RY2	11	72606702	0.458647	0.661657	0.00113059
cg12680609	ZFP41	8	144399875	0.7107	0.509094	0.00620832		cg23877385	GCNT3	15	57695944	0.38577	0.575663	0.0011306
cg25732252	ST6GALNAC4	9	129719736	0.510321	0.360707	0.00620891		cg02284188	TRIM49	11	89181320	0.570467	0.711615	0.00113898
cg00350296	CD248	11	65841417	0.620085	0.513813	0.00620891		cg01680823	TCAP	17	35075571	0.446588	0.59902	0.0011394
cg12388309	PAK7	20	9767805	0.422886	0.187586	0.00620919		cg27219973	GNRHR	4	68304786	0.32371	0.48393	0.00114306
cg00779924	FLJ45983	10	8134647	0.445125	0.273604	0.00625832		cg14458615	IGSF11	3	120347642	0.595633	0.718754	0.00114392
cg06139836	EBF3	10	131652951	0.230379	0.119675	0.00627587		cg01144251	KLK9	19	56205958	0.517407	0.744272	0.00114392
cg03365437	ALDH1A2	15	56145166	0.565802	0.317555	0.0062848		cg08888956	NTS	12	84791970	0.202865	0.325837	0.00115027
cg22609784	MSX1	4	4914579	0.596147	0.443051	0.00629579		cg11245384	PDYN	20	1922646	0.194334	0.39627	0.00115477
cg20329958	CRH	8	67252804	0.555819	0.398935	0.0063127		cg08314660	PKP3	11	384199	0.614494	0.800462	0.00115485
cg14178895	C6orf105	6	11886888	0.530547	0.407742	0.00634064		cg15109207	PLA2G4C	19	53306585	0.441579	0.684513	0.0011556
cg12622273	LGI4	19	40317336	0.928474	0.877555	0.00636498		cg25538571	FLJ46365	8	49665263	0.331948	0.614896	0.0011603
cg25983380	GNAS	20	56898834	0.543181	0.37278	0.00636776		cg01442426	XCR1	3	46044370	0.613969	0.848444	0.00116557
cg24628744	H2AFY	5	134763553	0.642531	0.525182	0.00640086		cg27341860	OR2L13	1	246166503	0.878626	0.942665	0.00117153
cg09260441	DOK5	20	52525146	0.43463	0.137439	0.00642746		cg06353948	SETX	9	134220837	0.671883	0.883981	0.00117153
cg23040064	JPH3	16	86193285	0.312242	0.109263	0.006437		cg19421752	SLC6A18	5	1278224	0.31331	0.602967	0.00117549
cg03775422	MGC33530	7	54577686	0.471492	0.208805	0.00649798		cg01668126	MSR1	8	16095111	0.537514	0.727635	0.00117549
cg03724463	CCK	3	42281528	0.597608	0.43787	0.00650042		cg06259570	MMP27	11	102081304	0.576209	0.724449	0.00117991
cg27239157	MCF2L2	3	184628511	0.157532	0.0831175	0.0065112		cg25229964	CNKSR1	1	26376210	0.543665	0.737195	0.00118078
cg01718602	DACH2	X	85290555	0.512714	0.189725	0.00652317		cg22333868	SYT1	12	78135486	0.516777	0.673355	0.00118215
cg13479669	CDKN2A	9	21984108	0.258606	0.101685	0.00652547		cg22171829	PDK4	7	95063456	0.132188	0.259873	0.00119401
cg05786809	CKB	14	103059231	0.236437	0.11467	0.00660271		cg05790038	TRPV3	17	3407893	0.37678	0.576562	0.00119401
cg21604803	CPT1C	19	54886474	0.343382	0.135944	0.00660785		cg09500672	MGC52057	2	149894952	0.0839687	0.145469	0.00119998
cg23540518	TRIM17	1	226671189	0.552062	0.41928	0.00661273		cg07326586	UBD	6	29636098	0.356674	0.47752	0.00121214
cg15183083	KCNA4	11	29994886	0.608733	0.343528	0.00664198		cg00839584	IL1A	2	113258562	0.259625	0.349932	0.00121249
cg25431974	ECEL1	2	233061180	0.838428	0.724394	0.00666699		cg01532771	CLEC4M	19	7733560	0.496095	0.690762	0.00121359
cg20775254	PROM2	2	95304432	0.759674	0.617733	0.00667353		cg21846488	LCE4A	1	150947467	0.460298	0.623094	0.00121449
cg13097816	GPR35	2	241217112	0.801583	0.706431	0.00671002		cg13694867	SIM2	21	36993970	0.0760407	0.136242	0.00121449
cg25780543	HTR5A	7	154493703	0.75783	0.639589	0.00671336		cg03562120	WISP2	20	42777411	0.222096	0.339238	0.00122585
cg07685869	KIFC3	16	56394207	0.506502	0.38996	0.00674197		cg05726109	GP1BB	22	18089755	0.630914	0.785138	0.00122811
cg04044684	CHFR	12	131974930	0.382795	0.130642	0.00684502		cg09715672	C10orf116	10	88718258	0.0925523	0.170724	0.0012334
cg06110728	NELL2	12	43557153	0.366213	0.158503	0.00690712		cg11393848	C1QC	1	22841927	0.133627	0.236505	0.0012499
cg20315951	OVOL1	11	65310974	0.230625	0.158746	0.0069089		cg26540515	ANGPT4	20	844349	0.46606	0.702311	0.00125025
cg01431114	PDE10A	6	165996961	0.580344	0.288212	0.00691881		cg25943276	C11orf39	11	131038494	0.652971	0.839943	0.00125025
cg21201109	ANKRD25	19	11168090	0.799892	0.66488	0.00693737		cg07409200	FLJ40919	13	42252674	0.41731	0.640442	0.00125025
cg00969446	CENTA1	7	961192	0.529837	0.409792	0.00694828		cg02992647	DDX52	17	33078559	0.656654	0.805172	0.00125025
cg24063470	FOXC2	16	85157890	0.280014	0.134539	0.00695071		cg02044879	PLA2G12B	10	74384941	0.38935	0.546777	0.00125111
cg11784785	SLC6A5	11	20576665	0.284971	0.162094	0.00705454		cg07369274	DNASE1L3	3	58175639	0.488567	0.595561	0.00125225
cg14597908	GNAS	20	56848355	0.655016	0.523752	0.00707394		cg26534002	CSAG3A	X	151633482	0.678407	0.764668	0.00125444
cg12457773	VMP	6	24234476	0.533475	0.314666	0.00707394		cg17812431	UMOD	16	20271785	0.410087	0.611565	0.00125519
cg03547797	GAS2	11	22646220	0.570181	0.446875	0.00709534		cg15698196	CAPN12	19	43928194	0.510006	0.619405	0.00125519
cg26832142	PDE4B	1	66031029	0.247869	0.112382	0.00713477		cg05047411	MAGEA8	X	148770553	0.476929	0.679166	0.00125643
cg20161179	MSX1	4	4914183	0.285615	0.0976374	0.00714706		cg19787037	SPAG11	8	7308589	0.311957	0.483984	0.00126189
cg08491964	TCF4	18	51406769	0.490317	0.1851	0.00716313		cg22117143	MPDZ	9	13241431	0.625403	0.816996	0.00126657
cg16517394	TNFSF4	1	171442985	0.59304	0.33541	0.00718543		cg23523368	AMPD1	1	115040017	0.579382	0.718432	0.00127761
cg27318318	ALX4	11	44289425	0.232059	0.130955	0.00720987		cg08459368	SCGB2A1	11	61731524	0.481809	0.671121	0.00128757
cg21577049	WDR69	2	228444693	0.420981	0.185339	0.00727736		cg03116740	TSPAN4	11	831335	0.687823	0.84363	0.00128995
cg15736165	BNC1	15	81742736	0.484691	0.317846	0.00729293		cg14094960	EGFR	7	55054384	0.144051	0.306903	0.00129266
cg06543018	RBP1	3	140741512	0.395764	0.249082	0.0073095		cg24498554	CSH1	17	59327969	0.546741	0.780969	0.00129431
cg02508567	TCF7L1	2	85214695	0.2728	0.0636711	0.00734374		cg06813842	STRC	15	41697423	0.467319	0.644804	0.00129431
cg23130254	HOXD12	2	176672834	0.788616	0.662783	0.0073759		cg12397274	TINAG	6	54280142	0.298726	0.460846	0.00129457
cg08876932	PHOX2A	11	71633195	0.432388	0.210526	0.00738999		cg18201198	FLJ33708	6	6568577	0.575099	0.803233	0.00130094
cg23182299	LHX5	12	112394127	0.530341	0.281228	0.00743024		cg26222045	UNQ5810	16	19204357	0.53835	0.735755	0.00130132
cg12584718	BCDIN3	7	99866338	0.513263	0.322536	0.00743163		cg03914397	NMUR2	5	151764634	0.5431	0.69535	0.00130148
cg15846718	COX7A2	6	76010027	0.290464	0.205052	0.00744754		cg08555657	SPRR2E	1	151334855	0.678321	0.796386	0.00130283
cg04251363	ST3GAL6	3	99934908	0.270759	0.0650638	0.00745344		cg15606663	KRTAP15-1	21	30734474	0.367035	0.556734	0.00130623
cg12792011	ZNF329	19	63353727	0.456136	0.106734	0.00748466		cg25336198	INS	11	2139194	0.241247	0.394655	0.00131408
cg23984434	GUCY1A2	11	106393866	0.331346	0.129173	0.00748754		cg05949660	MICAL1	6	109884335	0.194053	0.320639	0.00131767
cg04274487	RAB31	18	9698454	0.138808	0.0377683	0.00755918		cg12711814	ENO1	1	8862116	0.0559871	0.0855508	0.00131907
cg08056146	SOX7	8	10625423	0.417529	0.0933614	0.00766388		cg25734864	PROZ	13	112860987	0.340135	0.595624	0.00132902
cg02793099	ZIM2	19	62041816	0.85142	0.784461	0.00768181		cg16003913	MPG	16	67072	0.31714	0.45288	0.00132925
cg23414387	CYP4B1	1	47037453	0.578804	0.466168	0.00768535		cg09277575	AKR1D1	7	137410762	0.494804	0.608127	0.00133331
cg11946503	NEUROG1	5	134898413	0.38531	0.231757	0.00768619		cg24974599	CFH	1	194887051	0.62393	0.732318	0.00134644
cg19816938	ABR	17	1029276	0.331315	0.103365	0.00774531		cg08430598	CST1	20	23679367	0.780316	0.879271	0.00134762
cg16977035	ALX4	11	44287050	0.6879	0.561326	0.00774588		cg11271605	STEAP4	7	87774218	0.08043	0.124312	0.0013508
cg20395892	IRAK3	12	64869047	0.663857	0.424352	0.00776592		cg18204685	BTD	3	15616825	0.60121	0.71186	0.00136498
cg12884406	COL11A1	1	103346577	0.478781	0.281698	0.00776875		cg15782391	ACPT	19	55985179	0.515984	0.729546	0.00136678
cg13645078	PHLDA3	1	199705270	0.199466	0.109303	0.00780419		cg15765694	PPP3R2	9	103397922	0.5897	0.717432	0.00137267
cg00902195	SYT10	12	33483767	0.458454	0.157684	0.00794411		cg26757793	MMP20	11	102001369	0.369347	0.527926	0.00137994
cg01335367	C12orf34	12	108656591	0.733416	0.612813	0.00796993		cg14579051	COL9A1	6	71069573	0.405746	0.525776	0.0013808
cg12685753	TEKT1	17	6676263	0.515596	0.291844	0.00800391		cg25965576	CST4	20	23618089	0.439496	0.599495	0.00138394
cg09405612	GLI3	7	42242395	0.333224	0.157831	0.00812323		cg26776077	FLJ45202	9	65233711	0.865342	0.91191	0.00138905
cg00842351	TJP2	9	70979473	0.752833	0.67132	0.00812465		cg09018862	SBP1	19	47574484	0.676736	0.799967	0.00138905
cg19018097	FLJ30934	11	65357904	0.315711	0.0973558	0.00812881		cg01056568	GLP2R	17	9669983	0.411885	0.562569	0.00138905
cg00930873	ALDH1A2	15	56145265	0.460203	0.13232	0.00813941		cg25488021	EPB41L2	6	131319140	0.544213	0.753523	0.00138969
cg19063972	SOX21	13	94162909	0.432436	0.103168	0.00814681		cg02028524	ATXN3	14	91643163	0.618763	0.775109	0.00139398
cg20209009	TBX21	17	43166321	0.292061	0.123542	0.00815139		cg00407150	GUP1	3	42718798	0.539393	0.754184	0.00139502
cg09185773	WASF3	13	26030773	0.25078	0.126756	0.00817125		cg15309006	LOC63928	16	23673617	0.0745164	0.2317	0.0013987
cg02672493	TMEM22	3	138020399	0.355489	0.134884	0.00817213		cg21065959	LCE1E	1	151025379	0.481951	0.717901	0.00140488
cg11939071	DTX1	12	111978812	0.555089	0.217215	0.00818189		cg03426225	FAM38B	18	10687032	0.735568	0.863925	0.00140893
cg20334738	MAB21L2	4	151722389	0.798593	0.712772	0.00823677		cg17164520	CGB1	19	54232053	0.665897	0.774518	0.00141654
cg09088834	KIAA0980	20	25513460	0.58568	0.44086	0.00824673		cg06210526	CYP2F1	19	46311690	0.652827	0.760049	0.00141654
cg07236943	PEG10	7	94122422	0.377017	0.232029	0.00824709		cg06677140	MSX1	4	4912916	0.0631555	0.0979548	0.00142242
cg15792688	FLJ90036	4	114693	0.464517	0.19033	0.00825263		cg20473453	TMEM27	X	15592928	0.500783	0.629737	0.00142667
cg09094355	PRKX	X	3642358	0.247794	0.175908	0.00825451		cg08958913	LGALS14	19	44885730	0.582903	0.762466	0.00143746
cg17800442	CTF1	16	30815734	0.576812	0.464054	0.00825665		cg04623955	DIO3	14	101096129	0.118193	0.210494	0.00144186
cg13807496	ALX4	11	44289116	0.326796	0.14204	0.00831149		cg07115820	EPX	17	53625248	0.336778	0.520239	0.00144999
cg13701109	ADAMTS19	5	128823371	0.315504	0.140964	0.00836543		cg26111030	ERBB2	17	35109904	0.101225	0.168605	0.00145941
cg09628601	NPAS1	19	52215470	0.498046	0.300803	0.00836921		cg10575735	SSX4	X	48156567	0.569371	0.779088	0.00145943
cg09827833	TEK	9	27099492	0.447782	0.303226	0.00837263		cg00987015	CHRM1	11	62445327	0.303872	0.408622	0.00145943
cg08878323	DLX5	7	96490400	0.440134	0.28916	0.00846038		cg26377677	FURIN	15	89213122	0.37322	0.571124	0.00146297
cg02064106	C6orf118	6	165642848	0.585383	0.396519	0.00846079		cg21846903	VTN	17	23721408	0.331362	0.536272	0.00146328
cg14918082	KCNAB3	17	7773962	0.884803	0.813331	0.00847827		cg25685838	GDPD2	X	69560569	0.536721	0.729303	0.00146373
cg07123069	HOXC11	12	52653517	0.707286	0.444164	0.00848944		cg23110514	LCE3E	1	150805512	0.436519	0.553719	0.0014643
cg04759756	SLA2	20	34707347	0.917843	0.872482	0.0085836		cg13246269	AQP7	9	33393037	0.488041	0.651814	0.00148365
cg19868691	WNT10A	2	219452841	0.239942	0.151774	0.00859183		cg06639544	OR7A5	19	14801319	0.471059	0.649365	0.00148365
cg09775312	PPP1R3C	10	93382819	0.350017	0.112536	0.00865756		cg27504299	TCL1B	14	95221862	0.629483	0.798337	0.00148693
cg18765542	DGKZ	11	46310677	0.321884	0.115425	0.00868155		cg07038400	PPP2R3A	3	137166853	0.236736	0.380804	0.00148931
cg11189837	ADAMTS1	21	27140467	0.468269	0.178555	0.00868155		cg12204574	GABRE	X	150893428	0.0983994	0.225276	0.00149166
cg17729667	KIAA0980	20	25514382	0.338181	0.159515	0.00872395		cg21075829	FAM62C	3	139635860	0.142678	0.235135	0.00149236
cg04764624	RAB11FIP4	17	26742255	0.309415	0.135744	0.0087298		cg21820890	PLA2G12B	10	74384381	0.768156	0.924871	0.00149718
cg11617144	GPT	8	145700580	0.885488	0.768603	0.00873347		cg01637734	CD5L	1	156077927	0.603098	0.765657	0.00150049
cg23384620	IL1RAPL2	X	103697114	0.334521	0.155803	0.00874931		cg23984130	-	2	88996300	0.527369	0.717395	0.00151113
cg06577005	DHDDS	1	26630815	0.28812	0.1765	0.0087679		cg26838900	LRRC15	3	195571421	0.532363	0.74463	0.00151301
cg04455999	FAM70A	X	119328866	0.369565	0.099494	0.00876888		cg06444781	TCF1	12	119900893	0.450712	0.663842	0.00152575
cg17456704	ZNF625	19	12128776	0.566274	0.172845	0.00882699		cg08008233	TCEB3C	18	42811817	0.507905	0.653075	0.00153338
cg07485588	FOXD4L4	9	69669033	0.694528	0.565343	0.00884002		cg13916742	SCGB1D1	11	61714364	0.628895	0.809653	0.00154428
cg10784030	INPP5B	1	38185275	0.401699	0.233922	0.00887261		cg25093045	FLJ46481	4	6041539	0.371635	0.573347	0.00154999
cg14165663	GALR2	17	71581864	0.618097	0.391485	0.00887659		cg02510853	PKMYT1	16	2971708	0.506045	0.682494	0.00154999
cg04660410	VILL	3	38011038	0.590992	0.338459	0.00890429		cg24949488	DNTT	10	98054352	0.420519	0.748599	0.00155385
cg21745164	LOC63928	16	23672805	0.677308	0.579723	0.00896821		cg09998591	KCNQ1DN	11	2847978	0.438129	0.568252	0.00155462
cg19136717	ARIH1	15	70553794	0.0959488	0.0604522	0.00899332		cg16636571	GYPB	4	145159024	0.633034	0.753182	0.00155888
cg27243140	OTOP3	17	70443259	0.431945	0.236806	0.00902787		cg27285056	NAPSA	19	55560691	0.390956	0.540471	0.00156091
cg05063104	SLC5A8	12	100127460	0.605736	0.452185	0.00904841		cg18365380	GGTLA1	22	22971011	0.448372	0.586484	0.00156091
cg18474934	TRPC3	4	123073415	0.866653	0.785196	0.00918081		cg22997415	OVGP1	1	111772543	0.567095	0.673241	0.00156561
cg20430063	MSRB3	12	63959155	0.213309	0.06385	0.00922717		cg11113534	C20orf70	20	31219685	0.688821	0.867516	0.00156561
cg01555431	AKAP12	6	151603719	0.665267	0.2638	0.00937747		cg01808508	PSMD6	3	63984576	0.372083	0.488938	0.00156682
cg16042149	NEFH	22	28205947	0.462413	0.255766	0.00941903		cg12081743	HDAC9	7	18502024	0.29909	0.455476	0.00156699
cg18481241	RB1	13	47791728	0.845554	0.753352	0.00953053		cg26928682	TREML2	6	41276779	0.517913	0.69956	0.00157339
cg21669679	DCC	18	48120546	0.54577	0.383469	0.0095312		cg08750326	ODZ1	X	123925690	0.321581	0.432615	0.00158543
cg19224837	GSC	14	94306368	0.333905	0.0910084	0.00953741		cg09988116	MGC52423	1	43523280	0.458145	0.611913	0.00159305
cg13081704	KCNQ1DN	11	2847033	0.822812	0.743769	0.00956819		cg24429836	LDHD	16	73708245	0.203408	0.314178	0.00160015
cg05497616	CAMK4	5	110588271	0.182093	0.0574134	0.00961332		cg20070090	S100A8	1	151630113	0.349739	0.488813	0.00161319
cg19358493	EMX2	10	119290932	0.263926	0.157736	0.00961424		cg13005002	RFPL3	22	31082769	0.498008	0.645125	0.00162074
cg15819171	FLJ23588	22	42539868	0.301304	0.14893	0.00968593		cg24710073	TBP	6	170706276	0.27283	0.378565	0.00164499
cg02136132	KCNK13	14	89597644	0.304998	0.120736	0.00969187		cg21885995	SRP68	17	71580851	0.480495	0.640498	0.00164499
cg08665772	KCNJ9	1	158318001	0.535616	0.426127	0.00977798		cg16176379	AYTL1	16	54100550	0.110359	0.172041	0.00165724
cg21096966	BTBD5	14	44502208	0.487748	0.353278	0.0097913		cg15887846	CST6	11	65535768	0.247649	0.353045	0.0016627
cg16933388	BSN	3	49567533	0.211916	0.100507	0.0097913		cg16685388	HIVEP3	1	42156643	0.12178	0.18516	0.00166381
cg01036012	TUBB8	10	85127	0.917356	0.878814	0.00987419		cg13994177	PWCR1	15	22847557	0.72171	0.873825	0.00168181
								cg13204181	GH1	17	59349482	0.459227	0.666658	0.00168313
								cg21665774	KIAA0355	19	39482532	0.373979	0.510747	0.00169168
								cg03327494	ZDHHC19	3	197422445	0.738885	0.843131	0.00169168
								cg22940152	LOC284739	20	62139546	0.237953	0.340169	0.0017212
								cg12532500	STARD13	13	32757636	0.108391	0.155274	0.00173972
								cg01770400	SERPINC1	1	172153108	0.722768	0.840644	0.00175125
								cg16542081	GATA5	20	60475096	0.925772	0.960478	0.00175244
								cg02868123	REGL	2	79236421	0.772819	0.867623	0.00175262
								cg06906435	FLJ25773	14	98247530	0.450971	0.671646	0.00176017
								cg21148892	CLEC4F	2	70901157	0.637021	0.750011	0.00176309
								cg08458487	SFTPD	10	81699171	0.479136	0.731019	0.00176773
								cg07665060	C19orf33	19	43486438	0.234261	0.415781	0.00176993
								cg27238470	EDN2	1	41722912	0.428477	0.589035	0.0017776
								cg19154438	CKM	19	50517570	0.421561	0.577104	0.0017776
								cg27446185	VTCN1	1	117555488	0.376109	0.509568	0.00178069
								cg11122968	CD33	19	56419107	0.431675	0.557235	0.00179385
								cg20145360	ROBO1	3	79722937	0.467274	0.602533	0.00180732
								cg25182523	C1orf24	1	183210911	0.352829	0.590859	0.00180866
								cg23843505	MYBL2	20	41728834	0.116095	0.17376	0.00181898
								cg22377963	BCL7C	16	30813362	0.170959	0.236046	0.00181898
								cg00627233	REG3G	2	79105419	0.508858	0.668837	0.00181898
								cg26804057	POP1	8	99200173	0.635274	0.834431	0.00182934
								cg27401095	ZNF324	19	63669716	0.260307	0.368805	0.00183322
								cg25032865	FLJ44186	7	138821204	0.51442	0.635296	0.00183322
								cg19912436	PALM	19	659918	0.115132	0.241754	0.00183513
								cg14154330	ARHGAP27	17	40859184	0.269575	0.421486	0.00183513
								cg16063112	C10orf107	10	63093085	0.145348	0.216887	0.00184787
								cg01861509	SPOCK2	10	73519632	0.419125	0.567512	0.00185351
								cg00091693	KRT20	17	36295128	0.430521	0.604298	0.00185351
								cg17761453	LOR	1	151498186	0.593375	0.761504	0.00185355
								cg08124030	TM4SF1	3	150577973	0.36888	0.50032	0.00187616
								cg23058901	ALX4	11	44281335	0.373063	0.555804	0.00187851
								cg23839680	CCT6A	7	56085732	0.345904	0.444555	0.0018868
								cg20514617	PCDHA9	5	140207543	0.481028	0.617739	0.0018868
								cg06196379	TREM1	6	41362863	0.217678	0.330678	0.0018921
								cg04484789	KRT25B	17	36181850	0.668981	0.810858	0.00189626
								cg10478221	WFIKKN1	16	619918	0.504147	0.649293	0.00189941
								cg19025034	FUT2	19	53890712	0.52703	0.711187	0.00190522
								cg19618706	BGN	X	152414100	0.247967	0.359878	0.00191307
								cg20540913	EDA	X	68752833	0.147021	0.101069	0.00191567
								cg13943564	SERPINB2	18	59706097	0.553553	0.70152	0.00191567
								cg06094150	MT1B	16	55243138	0.640627	0.777417	0.00191567
								cg00673020	MOSPD1	X	133877344	0.208016	0.331421	0.00191567
								cg03113824	FLJ32926	19	53499134	0.743106	0.892874	0.00192492
								cg13438834	C22orf8	22	44085194	0.0681156	0.115794	0.00192976
								cg22646937	KCNMB1	5	169749370	0.311944	0.452092	0.00194386
								cg11536940	PGCP	8	97727252	0.139139	0.21933	0.00194614
								cg05606799	KISS1	1	202431930	0.558578	0.698214	0.00194614
								cg20483374	C1QTNF5	11	118716856	0.111907	0.164082	0.00195266
								cg02493771	KRTAP13-2	21	30666199	0.14091	0.270194	0.00195437
								cg02331561	ABCA3	16	2331082	0.0404816	0.0751465	0.00196119
								cg22524514	CST6	11	65536252	0.152967	0.253599	0.00196122
								cg04180868	PRTFDC1	10	25281468	0.0676024	0.128469	0.00196122
								cg05023540	TCL6	14	95186723	0.650637	0.753813	0.0019617
								cg17405586	KRT1	12	51360524	0.326571	0.516107	0.00196243
								cg20380069	MSI1	12	119291000	0.101541	0.179451	0.00196735
								cg19391527	PNOC	8	28229651	0.359121	0.559969	0.00197695
								cg12907644	SAA2	11	18226917	0.379803	0.536605	0.00197883
								cg10848367	SCGB1D2	11	61765641	0.309885	0.481301	0.00198514
								cg11291200	MAGEB2	X	30143411	0.881803	0.941507	0.00198604
								cg11879188	ABO	9	135139729	0.556838	0.700558	0.00198929
								cg04311964	LYPD2	8	143830944	0.709976	0.806139	0.00199093
								cg16632715	HOXD11	2	176680359	0.15772	0.278652	0.0019998
								cg27588902	GNMT	6	43036129	0.116411	0.190556	0.00201987
								cg00013618	-	22	20710839	0.572028	0.774324	0.00202423
								cg15408454	MAGEA6	X	151617883	0.818148	0.923663	0.00204333
								cg14223444	NCBP1	9	99434317	0.257372	0.34918	0.00204333
								cg14782678	TMEM102	17	7280445	0.410139	0.577349	0.00204605
								cg25082710	IVL	1	151146732	0.299775	0.431879	0.00205563
								cg01558777	C10orf99	10	85923778	0.470479	0.614418	0.00205883
								cg22527345	CCDC71	3	49178914	0.180292	0.278644	0.00206002
								cg11221132	CYP2D7P1	22	40870286	0.80756	0.874933	0.00206002
								cg09440340	C1orf161	1	116455938	0.158394	0.251053	0.00206467
								cg21062347	SLC22A8	11	62540119	0.274207	0.389534	0.00206829
								cg22432908	KLRC2	12	10479483	0.499823	0.613997	0.00206899
								cg26796190	PYY	17	39438721	0.0509105	0.0783436	0.00207004
								cg04057858	UNQ9391	8	10421173	0.391938	0.559435	0.00207004
								cg23639989	FAM105A	5	14634642	0.0385413	0.0593777	0.00207115
								cg13446622	SDR-O	12	55614673	0.639566	0.763424	0.00207365
								cg12864581	FAM77C	1	31433503	0.744693	0.875296	0.00207438
								cg20226764	MLN	6	33879909	0.399915	0.576413	0.00207929
								cg27304754	CALB2	16	69949589	0.114732	0.204873	0.00208815
								cg25545210	KRTHA4	17	36791943	0.540698	0.743027	0.00210316
								cg12954718	USP6	17	4972090	0.348144	0.580724	0.00210343
								cg06003187	GUCA2A	1	42402385	0.584878	0.749696	0.00211131
								cg08818984	NR3C1	5	142795020	0.408034	0.573602	0.00212025
								cg02727285	RELB	19	50196082	0.189329	0.267068	0.00212025
								cg19290962	TMC2	20	2465613	0.591426	0.767554	0.00213542
								cg09634469	SERPIND1	22	19458411	0.700363	0.802749	0.00213542
								cg07351267	LRP3	19	38376686	0.437696	0.557393	0.00213859
								cg24816866	PARK2	6	163069664	0.474172	0.617334	0.00214643
								cg27433088	GALNT7	4	174325594	0.17465	0.240444	0.00216119
								cg02989940	ERAF	16	31446735	0.490948	0.670697	0.00216119
								cg00600110	FAM9A	X	8729528	0.858204	0.90603	0.00216452
								cg07551659	CGNL1	15	55456457	0.0939923	0.151317	0.00217167
								cg09276978	DLGAP4	20	34428931	0.65758	0.836817	0.00217454
								cg22025233	CYP2W1	7	989430	0.500616	0.623555	0.00219456
								cg10810921	CRLF1	19	18578641	0.0323579	0.0709734	0.00220512
								cg03381111	PWCR1	15	22847664	0.498478	0.614227	0.0022131
								cg08744726	FLJ12700	7	148954034	0.204812	0.287541	0.00221429
								cg13928961	K6IRS3	12	51298276	0.752737	0.888715	0.00222201
								cg23978557	SMPD2	6	109867512	0.494367	0.635083	0.0022227
								cg04717045	CCND1	11	69177970	0.725066	0.84265	0.0022227
								cg07832674	IL17RE	3	9918884	0.446479	0.562985	0.00224495
								cg04336572	ATP1B4	X	119380030	0.702402	0.815734	0.00225095
								cg11884243	FCN2	9	136912707	0.623439	0.857546	0.00225098
								cg19910382	FABP1	2	88208676	0.293245	0.40368	0.00225269
								cg11523020	UPK3A	22	44059700	0.268279	0.405307	0.00225413
								cg27609819	PLCL1	2	198524422	0.607874	0.744018	0.00225579
								cg09065199	ASXL1	20	30410802	0.0750933	0.113844	0.00225579
								cg00041575	TSPAN32	11	2279317	0.442964	0.586578	0.00225579
								cg11846968	PLUNC	20	31287206	0.440717	0.60457	0.00226145
								cg19229991	FLJ22655	12	18133816	0.594458	0.791368	0.00226691
								cg26453670	RNPC1	20	55399460	0.108335	0.225297	0.0022705
								cg03264414	PAEP	9	137593518	0.624477	0.779247	0.0022705
								cg08722122	FGFR1	8	38445731	0.862241	0.917916	0.00228257
								cg19756068	CYP2B6	19	46189062	0.2475	0.383312	0.00229985
								cg01237132	CST2	20	23755958	0.419298	0.555513	0.00231353
								cg24541550	MRVI1	11	10671936	0.505477	0.686398	0.00231821
								cg06500476	FLJ11017	4	37261349	0.520874	0.671218	0.0023381
								cg16473288	OR1N1	9	124329941	0.560897	0.756131	0.00234058
								cg24599942	SLD5	8	41505502	0.232029	0.388683	0.00234483
								cg18542098	FLJ36445	19	41191166	0.548496	0.665727	0.00235998
								cg04706338	VTN	17	23721179	0.578578	0.785001	0.00236222
								cg26799474	CASP8	2	201807196	0.371518	0.4995	0.00236328
								cg06325346	VN1R2	19	58452992	0.306188	0.407951	0.00236429
								cg12302621	SLC28A1	15	83227915	0.485463	0.611277	0.00236608
								cg12114524	TNNI1	1	199657417	0.627767	0.717591	0.00238732
								cg16140179	NURIT	13	45173353	0.270145	0.461337	0.0024255
								cg22858308	HIVEP2	6	143137306	0.714398	0.904736	0.00242736
								cg07705835	IL17RC	3	9934128	0.156154	0.25301	0.00243135
								cg09422355	CABP5	19	53238970	0.750462	0.860657	0.00243278
								cg20492912	UBE4A	11	117735263	0.255215	0.378025	0.00244378
								cg00134787	MYH1	17	10360224	0.529745	0.679539	0.00244417
								cg22335801	TNFRSF4	1	1138954	0.0645388	0.127816	0.00244979
								cg10907112	POF1B	X	84521424	0.33179	0.429126	0.00245385
								cg03340878	OR2B6	6	28033145	0.48814	0.68754	0.00246177
								cg14284171	SSX4	X	48155845	0.757841	0.890059	0.00247614
								cg23767977	KRT6IRS	12	51233732	0.692114	0.850608	0.0024844
								cg22421766	SCNN1D	1	1207521	0.102363	0.176688	0.00249806
								cg14544583	HBB	11	5205142	0.406142	0.553911	0.00250137
								cg07845392	SLC25A10	17	77288563	0.153607	0.236727	0.0025273
								cg02019333	UPK1B	3	120374905	0.454402	0.636259	0.00253009
								cg20162076	LY86	6	6533088	0.495134	0.623272	0.00253043
								cg22381196	DHODH	16	70598877	0.834658	0.896342	0.00253541
								cg05764376	THAP10	15	68971644	0.0764394	0.149113	0.00253541
								cg24166628	TNNC1	3	52463110	0.493484	0.620732	0.00255431
								cg11554605	ASB4	7	94953290	0.440659	0.597659	0.00257391
								cg10516886	CD53	1	111216755	0.372244	0.484343	0.00258254
								cg01309153	SURF1	9	135214487	0.799511	0.905925	0.00258417
								cg24546942	SERPINB4	18	59461606	0.590177	0.697483	0.00258486
								cg20119871	ATP10A	15	23523493	0.850852	0.935349	0.00264627
								cg21491308	TEX101	19	48584666	0.461984	0.594527	0.00266774
								cg08504583	FLJ30046	13	77213585	0.730727	0.860041	0.00266867
								cg21115977	GDF2	10	48036516	0.538433	0.716337	0.00267245
								cg15958424	ACPP	3	133518757	0.198167	0.289666	0.00267245
								cg00145118	GNPDA1	5	141374115	0.251966	0.409147	0.00267245
								cg14494313	NAT2	8	18292733	0.433443	0.580128	0.00268399
								cg07703337	ZNF610	19	57539755	0.507926	0.676574	0.00268533
								cg08338368	IL26	12	66907193	0.592697	0.702803	0.00269491
								cg15642035	C8ORFK32	8	139234234	0.535589	0.65867	0.0027144
								cg12091331	PLAT	8	42184471	0.29118	0.410895	0.00271568
								cg05873268	TPSAB1	16	1230059	0.588218	0.759177	0.00272214
								cg11403598	COG8	16	67932165	0.45134	0.570499	0.00272262
								cg27574244	TBCD	17	78302646	0.0760006	0.157373	0.00272747
								cg02812142	ACMSD	2	135311793	0.502122	0.629381	0.00273518
								cg10368842	C10orf81	10	115501494	0.262541	0.424863	0.00273763
								cg16065186	ERBB2	17	35110189	0.045765	0.0932223	0.00276566
								cg21995126	BCHE	3	167037956	0.292	0.394444	0.00277689
								cg06293195	TXN2	22	35208600	0.535381	0.653117	0.00277689
								cg20641280	DXS9879E	X	153360987	0.127238	0.223351	0.00278777
								cg11682508	FLJ30313	20	60559844	0.416465	0.6524	0.00280741
								cg19815720	HTR3C	3	185253344	0.459169	0.659517	0.00280855
								cg27214365	GYPB	4	145160062	0.753462	0.838654	0.00282578
								cg13798289	THAP11	16	66433120	0.329175	0.467956	0.0028266
								cg00953256	CCND1	11	69178056	0.636512	0.783427	0.00283418
								cg12554573	PARP3	3	51951707	0.298069	0.418656	0.00284347
								cg03387497	C20orf179	20	17628945	0.425975	0.5368	0.00285109
								cg17118262	CCL1	17	29714682	0.397363	0.530116	0.00285472
								cg19979896	RAET1E	6	150253811	0.360024	0.514113	0.00285579
								cg23771661	B3GNT3	19	17766332	0.281808	0.368872	0.00285668
								cg22762309	OTUD6A	X	69198828	0.586928	0.756247	0.00286292
								cg27465849	THEDC1	10	15124849	0.639331	0.79472	0.00286333
								cg10479672	IL1F8	2	113527112	0.460831	0.591196	0.00286573
								cg22428102	FLJ30277	4	184257704	0.0400551	0.0718117	0.00286735
								cg12563178	PLXDC2	10	20145647	0.0694583	0.105738	0.00286991
								cg10250107	LOC389199	4	7991743	0.0875402	0.167561	0.00287352
								cg24489015	LPO	17	53671161	0.458761	0.648586	0.00287864
								cg02883621	S100P	4	6745824	0.684665	0.855875	0.00288657
								cg19789505	OBSCN	1	226461132	0.621662	0.753694	0.00288802
								cg19481953	SRPX2	X	99785577	0.451083	0.597152	0.00290845
								cg04431133	RPL36AL	14	49158348	0.260797	0.367108	0.00290845
								cg13676215	AHR	7	17304501	0.233549	0.317839	0.00292455
								cg24870273	STK19	6	32046870	0.61432	0.792002	0.00292503
								cg02525756	RAB42	1	28791949	0.163446	0.242419	0.00294682
								cg26323655	FSBP	8	95517861	0.530082	0.658209	0.00296735
								cg14289461	LAMA4	6	112682622	0.224391	0.304655	0.00297772
								cg20764656	GPX2	14	64480232	0.47478	0.697543	0.00299382
								cg18885299	MBD3L1	19	8813874	0.60634	0.710793	0.00299382
								cg11714502	AK1	9	129680033	0.196301	0.400713	0.00299382
								cg03439703	PDE3B	11	14621567	0.174828	0.239042	0.00299382
								cg12792367	TFR2	7	100076686	0.406489	0.578155	0.00299656
								cg00899659	ZNF22	10	44815977	0.498893	0.63542	0.00301003
								cg05492113	TUB	11	8016908	0.578183	0.764308	0.00301216
								cg06468695	CCDC42	17	8588669	0.587641	0.76394	0.0030158
								cg13993218	INS	11	2138442	0.333969	0.45239	0.00302549
								cg00756887	PVRL4	1	159326278	0.545596	0.654562	0.00302674
								cg19118077	AKR1C3	10	5127178	0.299256	0.397463	0.00304643
								cg01252496	MDS032	19	17187655	0.363106	0.502795	0.00305026
								cg18344063	MGAT4C	12	85756642	0.626603	0.743861	0.00305242
								cg26087862	ENSA	1	148868653	0.291256	0.389867	0.00305548
								cg19826026	ARHGDIB	12	15005660	0.338052	0.528515	0.00307467
								cg04107037	ATOH1	4	94969228	0.0793692	0.116879	0.00308465
								cg12855851	PGC	6	41823163	0.704892	0.877723	0.00309343
								cg15329642	PTCH2	1	45080885	0.282575	0.442903	0.00309459
								cg27303880	ROR1	1	64012776	0.0924296	0.147509	0.00311025
								cg07937272	PARP12	7	139409708	0.273273	0.409093	0.00313316
								cg20551517	GIP	17	44401291	0.55165	0.775738	0.00313549
								cg15664905	PHLDB3	19	48701269	0.582321	0.701955	0.00315217
								cg04577715	SPINK1	5	147191374	0.5025	0.661991	0.0031574
								cg01325515	CTAG2	X	153534873	0.814197	0.8972	0.00316448
								cg08728865	NALP7	19	60150755	0.650431	0.838789	0.00317864
								cg00614413	PTPRS	19	5237594	0.431651	0.575166	0.00318865
								cg10051054	CCDC27	1	3659032	0.629122	0.770543	0.00318898
								cg15242570	CTSL	9	89530868	0.100769	0.210658	0.00319157
								cg23282674	IL20	1	205105925	0.66594	0.764384	0.00320251
								cg04111761	CCR3	3	46257770	0.352287	0.470601	0.00322171
								cg15722679	SIRPB2	20	1586393	0.284864	0.447578	0.00323858
								cg21522797	PLCG2	16	80363584	0.470773	0.703013	0.00323994
								cg08592761	LARP6	15	68933239	0.10419	0.166705	0.00324623
								cg05607401	GMFG	19	44518533	0.346309	0.475108	0.00329008
								cg20580177	LRFN3	19	41119619	0.312933	0.49201	0.00329203
								cg13954572	TCP10	6	167718534	0.670801	0.832268	0.00329936
								cg06403553	PGK2	6	49862807	0.673945	0.81005	0.00330445
								cg03343942	SLC39A5	12	54911376	0.33065	0.482244	0.00330918
								cg03962522	SLC5A1	22	30769254	0.276284	0.448707	0.00333373
								cg17950095	HOXA11	7	27191225	0.076085	0.145812	0.00333437
								cg07441143	SLURP1	8	143821003	0.41469	0.577484	0.00334223
								cg22373097	KRTAP21-1	21	31050931	0.556517	0.660245	0.00334302
								cg02271621	DUSP8	11	1549251	0.0609242	0.0950087	0.0033488
								cg15910079	RNASE3	14	20429255	0.382397	0.565862	0.00336405
								cg06772202	STYXL1	7	75516463	0.530691	0.655258	0.00338802
								cg21959619	GPR172A	8	145551814	0.193597	0.350604	0.00339103
								cg02039171	CEBPE	14	22658002	0.892677	0.927795	0.00339362
								cg19132372	GPR1	2	206787397	0.692541	0.824756	0.00340787
								cg06150803	TNFRSF19	13	23042257	0.285819	0.379972	0.00349021
								cg19297688	INSL4	9	5221360	0.531192	0.675386	0.00349846
								cg01618851	CD209	19	7718265	0.174739	0.329554	0.00351209
								cg15983538	SEMA4A	1	154390035	0.384158	0.53714	0.00352403
								cg04893119	PI15	8	75898856	0.466702	0.622402	0.00352561
								cg26770882	AIPL1	17	6278905	0.42353	0.539708	0.00352593
								cg16826286	LYZL6	17	31290403	0.514985	0.695061	0.00354168
								cg12729048	TUFT1	1	149779822	0.0498151	0.0746744	0.00355183
								cg00136477	C1QC	1	22842926	0.59124	0.746568	0.00355183
								cg19308222	EREG	4	75449255	0.313618	0.490481	0.00356743
								cg27653134	A2ML1	12	8866576	0.383463	0.545818	0.00357255
								cg19521927	PLA2G5	1	20267954	0.644208	0.77915	0.00357272
								cg20931907	LOC340602	X	51166482	0.87309	0.942709	0.00358211
								cg26728422	C16orf28	16	1369016	0.106395	0.184713	0.00359166
								cg13129046	C10orf35	10	71059702	0.110429	0.171955	0.00360754
								cg11320084	RNF2	1	183280804	0.103239	0.152265	0.00361565
								cg06940107	C21orf100	21	28833654	0.393763	0.560738	0.00365295
								cg02855426	CPA5	7	129771586	0.596348	0.695379	0.00366804
								cg03916421	LOC132321	4	130232911	0.222011	0.32621	0.00367054
								cg23855121	TLR10	4	38461333	0.595935	0.706285	0.00367774
								cg22262964	-	2	89410695	0.215232	0.317388	0.00368302
								cg12990410	PCDHB4	5	140481301	0.407005	0.504865	0.00368302
								cg26809968	OPN1LW	X	153062608	0.831049	0.899008	0.00369728
								cg19713196	LAD1	1	199635013	0.102937	0.173582	0.00371817
								cg00411097	MGC9712	7	1562576	0.295187	0.459093	0.00372951
								cg25177452	PRP2	5	72452433	0.0671302	0.128844	0.00373107
								cg03310469	SIX2	2	45090176	0.0745214	0.156124	0.00373187
								cg19845843	CXorf20	X	18149203	0.5701	0.787985	0.00374316
								cg13619990	ACSM1	16	20610738	0.179659	0.281175	0.00374316
								cg16953612	DNAJB8	3	129668380	0.548297	0.756732	0.00374381
								cg04301614	FLJ11017	4	37262388	0.186454	0.282258	0.00374381
								cg03391568	PTHR1	3	46893270	0.456433	0.633763	0.00374381
								cg22010317	CXorf36	X	44945488	0.412263	0.569054	0.00376038
								cg15055101	SH2D3A	19	6717609	0.190366	0.275422	0.00377357
								cg02828104	Kua	20	48204207	0.167417	0.23975	0.00377357
								cg07810156	PDZK1IP1	1	47428269	0.41454	0.598391	0.00378095
								cg04454050	TREML1	6	41230059	0.470907	0.633308	0.00378645
								cg04000821	LAIR2	19	59705878	0.265236	0.514899	0.00380779
								cg07634706	CCL17	16	55996025	0.763701	0.858396	0.00383345
								cg23276695	CNR1	6	88912435	0.400023	0.583439	0.0038505
								cg08088390	DEFB125	20	16170	0.354418	0.516211	0.00385325
								cg04731384	MGC3101	16	88604267	0.590616	0.786355	0.00385626
								cg04761824	2001-12-01	9	116944896	0.615133	0.747396	0.00388691
								cg22767466	TRIM49	11	89181514	0.638252	0.761109	0.00390201
								cg07719512	SLC11A1	2	218954820	0.596599	0.7397	0.00391013
								cg10938286	CST2	20	23754999	0.688666	0.917638	0.00392664
								cg11398517	FAM112A	20	41789039	0.638414	0.748821	0.00393003
								cg23125689	CD81	11	2354828	0.240325	0.407094	0.00395152
								cg15783800	HAK	18	54397977	0.701226	0.836943	0.00396126
								cg07459489	SLC30A8	8	118216344	0.56153	0.755419	0.00397084
								cg09547224	SLC5A1	22	30769259	0.178656	0.282849	0.00397379
								cg16929104	GDF15	19	18357953	0.157137	0.227862	0.00397756
								cg14462830	TRDN	6	124000883	0.427489	0.590028	0.00398773
								cg06462291	NT5DC3	12	102759609	0.195435	0.436221	0.00400454
								cg22879289	NID1	1	234304366	0.505588	0.611475	0.00402301
								cg12671744	FAAH	1	46632361	0.312627	0.43767	0.00402336
								cg14314889	OR1E2	17	3283521	0.214982	0.382454	0.00403282
								cg19370284	ZNF38	7	99484942	0.644658	0.814219	0.00403622
								cg24938727	GUP1	3	42717997	0.233761	0.342394	0.00403844
								cg25098401	LCE2B	1	150925031	0.499093	0.68306	0.00404262
								cg15361750	GPR77	19	52530972	0.484007	0.601224	0.00404931
								cg06661994	C20orf195	20	61654807	0.178345	0.282649	0.00404931
								cg24443250	TNFSF8	9	116732831	0.349514	0.565848	0.00405081
								cg20980592	MEP1A	6	46868994	0.54798	0.68037	0.00407598
								cg01248426	ATP6V0D2	8	87180271	0.432323	0.616888	0.00407761
								cg00504595	TNFRSF19	13	23042985	0.213094	0.314813	0.00408997
								cg20444256	CKM	19	50518181	0.232043	0.334945	0.00410398
								cg00515905	EPS8L3	1	110108030	0.485575	0.681325	0.00411067
								cg19853494	SELL	1	167947237	0.288962	0.402672	0.00412278
								cg15975283	SLC9A11	1	171837968	0.56817	0.735498	0.0041334
								cg12841020	PGF	14	74492357	0.191322	0.273057	0.00413653
								cg01530101	KCNQ1DN	11	2847674	0.319021	0.541617	0.00414341
								cg11706163	C9	5	39400252	0.31183	0.427105	0.00415461
								cg01584473	MUC17	7	100450087	0.702332	0.832118	0.00415841
								cg02694395	FMO4	1	169550517	0.617115	0.713007	0.00415924
								cg07408740	OGDH	7	44611831	0.267548	0.386916	0.00416117
								cg05674036	OR3A3	17	3270541	0.642447	0.773984	0.00416701
								cg12718562	TBC1D21	15	71952914	0.600833	0.779414	0.0041673
								cg15799267	ALOX15B	17	7883131	0.144604	0.209195	0.00417683
								cg24389359	CCDC63	12	109768611	0.427062	0.551973	0.00418898
								cg15241708	CNOT6	5	179853188	0.682069	0.80575	0.00419523
								cg17894008	NACAL	17	57023386	0.803344	0.917446	0.00420954
								cg07643942	LACRT	12	53315414	0.367829	0.512673	0.00421955
								cg04384208	FCGR3A	1	159786020	0.365259	0.637771	0.00423336
								cg23732182	C21orf84	21	43722518	0.332353	0.580943	0.00423346
								cg02955504	TXNL4A	18	75850362	0.543542	0.697035	0.00424972
								cg14321743	PLA2G2D	1	20318249	0.566629	0.762178	0.00425602
								cg01333011	PTHLH	12	28015932	0.177727	0.256586	0.00427528
								cg02915544	PSMAL	11	89032477	0.464085	0.605459	0.0042907
								cg24427660	PNPLA2	11	808892	0.335193	0.478725	0.0043164
								cg18138500	GNG7	19	2604655	0.393005	0.52165	0.00432156
								cg24105685	ECM2	9	94338790	0.49392	0.626859	0.00432264
								cg20542190	LILRA4	19	59542431	0.300571	0.478771	0.00434332
								cg07193504	SRP9	1	224031479	0.242309	0.38687	0.00434347
								cg02244695	HCA112	7	150128279	0.0981128	0.146006	0.00434772
								cg25119415	MNDA	1	157066559	0.467882	0.67306	0.00436316
								cg27456885	KRTAP22-1	21	30894784	0.544239	0.713455	0.00437403
								cg19289461	2001-09-01	16	30302313	0.513932	0.643548	0.00439497
								cg11852073	C1orf56	1	149286184	0.766052	0.904451	0.004401
								cg19685066	ACTL8	1	17954590	0.703711	0.831573	0.00440487
								cg20789691	RLN1	9	5330039	0.563817	0.710691	0.00441073
								cg09868035	C20orf135	20	61962518	0.538914	0.705508	0.00444918
								cg21468416	NEK6	9	126059735	0.108462	0.175484	0.00446795
								cg06131859	KYNU	2	143351601	0.334392	0.459702	0.00449148
								cg18881501	MAP2K3	17	21127969	0.155905	0.235654	0.00449341
								cg18350391	IL32	16	3055553	0.264688	0.37472	0.00449341
								cg06585108	C10orf92	10	134521594	0.898567	0.95178	0.00449491
								cg13018903	FLJ25530	11	124312111	0.623583	0.749093	0.00449856
								cg18020749	LRRC37A	17	41728481	0.741615	0.848243	0.00450165
								cg21844038	FAM100A	16	4605249	0.157544	0.229248	0.00450531
								cg06827038	WFIKKN2	17	46267951	0.253105	0.361306	0.00450793
								cg25187533	PSG2	19	48278627	0.388446	0.531417	0.00451861
								cg14607642	LBR	1	223683653	0.464642	0.603254	0.00453176
								cg10822172	CREB5	7	28305282	0.249011	0.352452	0.0045321
								cg15028436	TXNDC3	7	37854603	0.815179	0.873789	0.00454037
								cg02121427	LRRC15	3	195572481	0.338443	0.490585	0.00454758
								cg03044435	FLJ35816	4	1134077	0.71928	0.83194	0.00455122
								cg19404190	SPINK7	5	147672366	0.464022	0.635884	0.00456513
								cg07092725	KCNH5	14	62638549	0.687739	0.795642	0.0045735
								cg14023451	GPLD1	6	24597866	0.678915	0.761619	0.00458155
								cg00152644	SPRR2E	1	151334860	0.737953	0.868807	0.00458155
								cg23670203	STK38	6	36623834	0.551356	0.70825	0.00460529
								cg02066681	COL18A1	21	45648228	0.485822	0.632446	0.00462791
								cg00501366	ALOX12B	17	7933201	0.626528	0.758525	0.00463119
								cg17074151	UNQ2541	9	138780202	0.334495	0.553436	0.00463886
								cg00468146	ID4	6	19946190	0.180693	0.281542	0.00465255
								cg20645058	CLEC12B	12	10054799	0.455001	0.689587	0.00474228
								cg20840847	APBA2	15	27000918	0.565813	0.727493	0.00476645
								cg05657090	RNASEH2A	19	12778086	0.79058	0.865766	0.00477724
								cg26333641	IL22	12	66933282	0.688665	0.830228	0.00479043
								cg18343292	MS4A7	11	59902654	0.271439	0.405016	0.00479043
								cg15937958	UNQ473	19	47638973	0.860099	0.932692	0.00481906
								cg14387505	ERAF	16	31446447	0.433473	0.539089	0.00481906
								cg12951282	ASGR2	17	6959140	0.240021	0.462067	0.00483131
								cg00729275	C18orf16	18	22699132	0.440564	0.637046	0.00483181
								cg02154186	PNMA2	8	26427270	0.217794	0.312785	0.00483507
								cg22983092	KRT25A	17	36165064	0.64928	0.820362	0.00484533
								cg20867633	GOLT1A	1	202449739	0.0655477	0.119931	0.0048539
								cg11843304	PTPRO	12	15392604	0.448107	0.626711	0.00485974
								cg22037121	C2orf21	2	210343863	0.567264	0.733328	0.00488011
								cg16879115	APOBEC1	12	7710447	0.418969	0.53376	0.00489484
								cg09204187	FLJ14346	2	130657138	0.206565	0.321258	0.00492811
								cg12319004	LEFTY1	1	224144860	0.286977	0.455387	0.00493161
								cg12795208	KRT6B	12	51132205	0.611495	0.75913	0.00493241
								cg06985415	C10orf39	10	133805401	0.700796	0.829136	0.00496471
								cg07837085	SLAMF7	1	158975614	0.445005	0.565239	0.00497697
								cg25455753	C15orf32	15	90815974	0.641476	0.781497	0.00498836
								cg12582008	OLFM4	13	52501287	0.471343	0.66424	0.0049948
								cg27592112	GABRG3	15	25343690	0.70397	0.844788	0.00499606
								cg06156376	SHOX2	3	159306508	0.0849887	0.15291	0.00503559
								cg04005707	FLJ21511	4	48683078	0.120717	0.234964	0.00504032
								cg12188560	CNTFR	9	34581192	0.138684	0.237295	0.00505142
								cg00534274	SLC7A11	4	139382791	0.175348	0.245457	0.00505808
								cg16612699	OR8B8	11	123816428	0.606153	0.765869	0.00506263
								cg08214029	CCL18	17	31415591	0.32552	0.50619	0.00506263
[truncated: 263 more rows]

## Sheet: TET2_targets_HCT116
TET2 bound loci in HCT116 (hg18). Related to Figures 4 and 5.
Chr	Peak start	Peak end	-10 log10(Pvalue)	Symbol
chr20	26136477	26138936	3100	MIR663A
chr20	26136477	26138936	3100	LOC284801
chr8	82916545	82917800	1025.37	SNX16
chr2	132727934	132730826	1018.11	MIR663B
chr6	30817385	30820824	911.16	FLOT1
chr6	30817385	30820824	911.16	IER3
chr11	62364355	62366291	771.93	WDR74
chr22	41339989	41342168	706.69	POLDIP3
chr22	41339989	41342168	706.69	RNU12
chr1	28847225	28848661	606.25	RNU11
chr6	26162722	26165160	597.13	HIST1H1C
chr14	19880616	19881827	568.84	RPPH1
chr14	19880616	19881827	568.84	PARP2
chr6	26211697	26213275	527.69	HIST1H4C
chr12	6922696	6924644	527.53	C12orf57
chr8	33490009	33491239	500.9	TTI2
chr4	120029192	120029667	492.27	SYNPO2
chr17	59273120	59274842	486.6	SMARCD2
chr11	82674438	82675451	478.01	CCDC90B
chr11	65945430	65946108	475.69	NPAS4
chr6	26263731	26267327	457.39	HIST1H2BD
chr6	26263731	26267327	457.39	HIST1H1E
chr6	27906351	27907686	434.75	HIST1H4K
chr8	145623844	145625143	423.07	VPS28
chr14	89932533	89933701	414.56	CALM1
chr6	27207197	27210069	409.19	HIST1H2AG
chr6	27207197	27210069	409.19	HIST1H2BJ
chr12	119417902	119418888	405.6	DYNLL1
chr12	119417902	119418888	405.6	LOC100506668
chr2	122003890	122005788	395.67	RNU4ATAC
chr6	26230787	26234657	372.75	HIST1H2AC
chr6	26230787	26234657	372.75	HIST1H2BC
chr12	47531739	47532835	364.85	DDX23
chr1	148123049	148127115	362.09	HIST2H2AC
chr1	148123049	148127115	362.09	HIST2H2BE
chr1	148123049	148127115	362.09	HIST2H2AB
chr17	59576129	59580317	361.12	SNORD104
chr17	59576129	59580317	361.12	SNORA76
chr6	27221259	27224090	357.71	HIST1H2AH
chr6	27221259	27224090	357.71	MIR3143
chr6	27221259	27224090	357.71	HIST1H2BK
chr1	45988466	45989465	353.74	IPP
chr10	122600165	122601364	350.08	LOC283089
chr10	122600165	122601364	350.08	WDR11
chr16	1341596	1342287	348.33	GNPTG
chr16	1341596	1342287	348.33	C16orf42
chr2	232358898	232359890	346.4	COPS7B
chr18	9464666	9466098	326.62	RALBP1
chr17	59031345	59032634	326.42	TACO1
chr10	123676521	123678354	324.41	ATE1
chr11	65414340	65416484	320.74	CCDC85B
chr8	145604861	145606557	318.28	CPSF1
chr19	4742162	4743753	317.98	FEM1A
chr20	56659130	56660256	317.61	STX16
chr8	95800617	95801949	317.27	DPY19L4
chr6	26128275	26130439	317	HIST1H3A
chr6	26128275	26130439	317	HIST1H4A
chr1	40335168	40336043	312	PPT1
chr9	113432777	113434114	309.26	DNAJC25-GNG10
chr12	130760915	130762035	308.55	SFSWAP
chr16	86459909	86461168	307.73	SLC7A5
chr1	117710375	117712099	305.36	MAN1A2
chr10	89611637	89613679	300.33	PTEN
chr17	23708006	23709198	298.51	POLDIP2
chr17	23708006	23709198	298.51	TMEM199
chr6	26311885	26314047	294.6	HIST1H4E
chr1	93316850	93318023	294.21	MTF2
chr7	98901305	98902294	293.57	ATP5J2
chr1	45759429	45760543	292.09	PRDX1
chr15	62466625	62467435	291.78	TRIP4
chr19	971901	973180	289.56	C19orf6
chr6	26296166	26297782	288.4	HIST1H4D
chr20	29655138	29659722	284.79	ID1
chr20	29655138	29659722	284.79	MIR3193
chr17	59931777	59934545	284.18	CEP95
chr17	59931777	59934545	284.18	DDX5
chr14	101622517	101623908	283.97	HSP90AA1
chr17	7327906	7329373	277.51	POLR2A
chr17	7327906	7329373	277.51	ZBTB4
chr6	27899387	27900859	275.16	HIST1H4J
chr9	94127200	94128421	274.95	CENPP
chrX	151860685	151861237	274.6	ZNF185
chr12	122652102	122653237	273.99	DDX55
chr17	24205580	24206692	272.06	ERAL1
chr11	10786287	10787790	271.9	EIF4G2
chr7	44802073	44804076	271.23	PPIA
chr17	53282033	53283442	270.78	MRPS23
chr2	70270846	70272038	270.58	C2orf42
chr12	52407178	52408261	270.05	CALCOCO1
chr2	201436700	201438041	269.33	CLK1
chr2	63668844	63670114	267.92	WDPCP
chr2	63668844	63670114	267.92	MDH1
chr16	5023056	5024477	266.4	NAGPA
chr16	5023056	5024477	266.4	LOC100507589
chr11	43858599	43859444	264.93	ALKBH3
chr17	54641532	54642726	264.66	SMG8
chr11	47556572	47557749	264.21	KBTBD4
chr11	47556572	47557749	264.21	NDUFS3
chr14	49170007	49172260	263.34	DNAAF2
chr7	104440030	104442121	261.62	MLL5
chr7	104440030	104442121	261.62	LOC100216545
chr6	160067480	160068934	261.58	WTAP
chr16	83602134	83603324	261.36	ZDHHC7
chr2	96667208	96668353	260.73	KANSL3
chr19	40430275	40432261	260.63	LSR
chr1	113416590	113418024	260.34	LRIG2
chr17	76132855	76133932	260.17	RPTOR
chr2	112749007	112750836	259.53	ZC3H6
chr10	45542230	45543094	259.5	FAM21C
chr3	198153228	198154345	259.35	LOC152217
chr3	198153228	198154345	259.35	NCBP2
chr1	179258264	179259177	257.13	STX6
chr8	110414395	110416377	256.9	NUDCD1
chr8	110414395	110416377	256.9	ENY2
chr22	40171963	40174729	256.69	TOB2
chr1	91738410	91740022	256.25	CDC7
chr19	4674353	4675983	255.76	DPP9
chr19	59310097	59311303	255.34	TFPT
chr19	59310097	59311303	255.34	PRPF31
chr2	200528097	200529337	254	C2orf47
chr2	200528097	200529337	254	TYW5
chr5	72179195	72180660	253.77	TNPO1
chr16	21438861	21439784	253.43	SLC7A5P2
chr11	117811291	117812620	253.14	MLL
chr1	26196728	26197885	252.93	PAFAH2
chr8	22157764	22158953	252.48	MIR320A
chr8	22157764	22158953	252.48	POLR3D
chr9	85783946	85786111	251.37	HNRNPK
chr9	85783946	85786111	251.37	RMI1
chr1	203357246	203358284	251.29	RBBP5
chr3	3195966	3196902	251.25	CRBN
chr17	43081039	43084217	250.66	KPNB1
chr17	73721267	73722679	250.31	BIRC5
chr5	140917264	140918181	250.15	LOC100505658
chr7	92699105	92700032	249.8	CCDC132
chr19	39354703	39355543	249.55	LSM14A
chr3	197498112	197499591	249.16	PCYT1A
chr1	27353694	27354668	249.04	SLC9A1
chr3	33814831	33815812	248.68	PDCD6IP
chr15	87678206	87679844	247.29	POLG
chr8	145703904	145707479	247.26	MFSD3
chr11	67130745	67131577	246.21	NDUFV1
chr14	50204423	50205542	245.7	SAV1
chr16	31098785	31099830	245.68	FUS
chr17	55274020	55277149	244.37	MIR21
chr7	103635150	103636308	243.81	ORC5
chr16	68156750	68158297	243.79	NFAT5
chr16	68156750	68158297	243.79	MIR1538
chr17	70660739	70662597	243.52	HN1
chr22	17798771	17800273	243.52	HIRA
chr22	17798771	17800273	243.52	MRPL40
chr4	103966787	103968979	243.43	UBE2D3
chr13	20648206	20649452	243.22	SKA3
chr13	20648206	20649452	243.22	MRP63
chr2	47256185	47258128	243.03	CALM2
chr11	30300859	30301805	242.6	C11orf46
chr16	85974428	85975750	242.41	FBXO31
chr9	85511620	85513676	242.4	UBQLN1
chr5	137700695	137702332	241.71	FAM53C
chr2	182464425	182466283	241.52	SSFA2
chr3	41215437	41216317	239.24	CTNNB1
chr20	61809174	61810462	238.94	ARFRP1
chr20	61809174	61810462	238.94	ZGPAT
chr11	47226558	47227566	238.91	NR1H3
chr11	47226558	47227566	238.91	ACP2
chr13	112998952	113000002	238.69	LAMP1
chr9	35085600	35087132	238.49	PIGO
chr12	52181077	52182079	237.59	TARBP2
chr19	54212549	54214569	237.53	LHB
chr8	124477064	124478576	237.44	ATAD2
chr6	27885539	27887274	236.49	HIST1H3H
chr12	44407094	44409995	236.28	ARID2
chr12	44407094	44409995	236.28	LOC400027
chr20	47327809	47329203	235.71	ZNFX1
chr20	47327809	47329203	235.71	ZNFX1-AS1
chr20	47327809	47329203	235.71	SNORD12C
chr6	35334542	35336123	235.44	ZNF76
chr7	127903651	127904378	235.42	METTL2B
chr10	103443343	103445500	234.23	FBXW4
chr17	1249537	1250563	234.23	YWHAE
chr1	143920121	143921841	234.13	NOTCH2NL
chr3	187983495	187985282	233.41	EIF4A2
chr3	187983495	187985282	233.41	SNORD2
chr2	54051100	54052237	233.16	PSME4
chr19	38484749	38486425	233.06	LOC80054
chr19	38484749	38486425	233.06	CEBPA
chr2	241689965	241690907	232.57	MTERFD2
chr1	54075954	54077355	232.26	TMEM48
chr17	40594247	40595595	232.01	HEXIM2
chr9	37790464	37791122	231.55	DCAF10
chr8	109329678	109330580	231.45	EIF3E
chr3	47396836	47398371	231.3	PTPN23
chr10	32674999	32676487	230.76	EPC1
chr19	12708954	12710087	230.74	ASNA1
chr1	36387283	36388410	230.62	TRAPPC3
chr16	2672103	2672880	230.24	KCTD5
chr17	631816	632638	229.75	GLOD4
chr17	631816	632638	229.75	RNMTL1
chr17	40331573	40332986	229.3	CCDC103
chr17	40331573	40332986	229.3	EFTUD2
chr1	28841570	28842998	229.26	TAF12
chr16	18719556	18721088	228.59	ARL6IP1
chr1	150001795	150002926	228.39	MRPL9
chr1	150001795	150002926	228.39	OAZ3
chr15	63948105	63949350	227.85	RAB11A
chr3	100101976	100103730	227.73	DCBLD2
chr11	64619945	64620790	226.97	C11orf2
chr20	33792805	33794264	226.88	RBM39
chr12	67366692	67367643	226.63	NUP107
chr12	67366692	67367643	226.63	LOC100507250
chr20	31783225	31784459	226	ZNF341
chr12	108920837	108921983	225.7	ANKRD13A
chr17	37793907	37794871	225.18	STAT3
chr22	19665928	19667160	225.04	LZTR1
chr10	97878982	97880323	225.01	ZNF518A
chr9	97677202	97678480	224.77	LINC00476
chr9	97677202	97678480	224.77	C9orf102
chr17	53783525	53785186	224.65	SUPT4H1
chr13	30632992	30634993	224.29	HSPH1
chr8	43029708	43031016	224.21	FNTA
chr20	45563560	45564669	223.83	NCOA3
chr16	1816592	1817799	223.55	FAHD1
chr16	1816592	1817799	223.55	HAGH
chr15	48433777	48435421	223.32	GABPB1
chr15	48433777	48435421	223.32	FLJ10038
chr15	48433777	48435421	223.32	LOC100129387
chr3	187137463	187138780	223.16	TRA2B
chr11	85052615	85054189	221.46	CREBZF
chr17	55050277	55052660	221.21	CLTC
chr1	16841914	16844710	221.15	MST1P2
chr10	126469498	126471305	220.29	METTL10
chr7	99771202	99772144	220.08	PMS2P1
chr7	99771202	99772144	220.08	PILRB
chr7	151791846	151793220	219.55	LOC100128822
chr2	27126665	27128221	218.98	AGBL5
chr2	38830755	38832380	218.31	SRSF7
chr16	66901676	66902778	218.29	SLC7A6OS
chr16	66901676	66902778	218.29	PRMT7
chr6	139736756	139738719	218.27	CITED2
chr17	15543104	15543948	217.47	ZNF286A
chr14	73554933	73556231	217.16	ENTPD5
chr14	73554933	73556231	217.16	C14orf45
chr14	30746039	30747696	216.93	HECTD1
chr19	14178094	14179790	216.74	LPHN1
chr7	55400455	55401724	216.36	LANCL2
chr12	21701116	21702408	216.25	LDHB
chr15	57012498	57013526	215.55	SLTM
chr17	46297646	46299262	215.39	TOB1
chr17	46297646	46299262	215.39	LOC400604
chr7	148453803	148455043	214.98	ZNF398
chr7	148453803	148455043	214.98	ZNF425
chr12	6642140	6642973	214.93	ING4
chr20	30258970	30259865	214.65	POFUT1
chr20	30258970	30259865	214.65	PLAGL2
chr16	25176097	25177759	214.18	ZKSCAN2
chr3	10002994	10004402	214.13	TMEM111
chr9	21548216	21550484	214.1	MIR31HG
chr16	87256043	87257924	213.76	MGC23284
chr16	87256043	87257924	213.76	MVD
chr22	22737007	22738415	213.67	CABIN1
chr1	42572404	42574070	213.49	FOXJ3
chr6	170457269	170458357	213.09	FAM120B
chr14	64947826	64949247	212.75	FUT8
chr14	64947826	64949247	212.75	LOC645431
chr1	148050189	148050940	211.94	HIST2H2BF
chr1	148050189	148050940	211.94	HIST2H3D
chr5	81082429	81083420	211.85	SSBP2
chr1	226363136	226364735	211.69	MRPL55
chr1	27098982	27099790	210.98	GPATCH3
chr17	35549531	35550616	210.95	CASC3
chr6	31903270	31903839	210.75	HSPA1B
chr5	178982575	178984589	210.57	HNRNPH1
chr8	144968450	144970663	210.47	SCRIB
chr5	175747643	175749310	210.32	NOP16
chr5	175747643	175749310	210.32	HIGD2A
chr17	53438469	53440528	210.06	SRSF1
chr12	123964509	123965906	210.02	UBC
chr18	69965839	69967113	209.79	FBXO15
chr18	69965839	69967113	209.79	TIMM21
chr14	54947851	54948854	209.33	ATG14
chr9	91122659	91123923	209.28	SECISBP2
chr15	65333604	65334513	209.18	IQCH
chr15	65333604	65334513	209.18	AAGAB
chr7	32963090	32964310	208.71	FKBP9
chr5	89805105	89807042	208.67	MBLAC2
chr5	89805105	89807042	208.67	POLR3G
chr1	38228025	38228730	208.65	SF3A3
chr1	151872580	151873825	208.36	CHTOP
chr1	151872580	151873825	208.36	S100A13
chr11	10835278	10837472	208.12	LOC729013
chr11	10835278	10837472	208.12	ZBED5
chr17	52345930	52347089	207.72	TRIM25
chr8	49034779	49036520	207.66	PRKDC
chr8	49034779	49036520	207.66	MCM4
chr4	84595685	84596574	207.26	MRPS18C
chr4	84595685	84596574	207.26	HELQ
chr16	2593152	2594008	207.23	LOC652276
chr21	43171507	43173035	206.96	WDR4
chr2	198088548	198089467	206.95	MOB4
chr9	138741645	138743130	206.95	SNHG7
chr9	138741645	138743130	206.95	SNORA17
chr17	71032183	71034201	206.84	LLGL2
chr14	59020001	59021606	206.82	JKAMP
chr14	59020001	59021606	206.82	C14orf149
chr12	27754337	27755645	206.73	MRPS35
chr19	63589272	63590921	206.59	RPS5
chr19	63589272	63590921	206.59	MIR4754
chr17	21057817	21058863	206.45	TMEM11
chr11	62176802	62177909	206.34	INTS5
chr8	145721856	145725516	206	LRRC24
chr8	145721856	145725516	206	C8orf82
chr4	83513022	83515031	205.82	HNRNPD
chr1	149404547	149405593	205.68	LYSMD1
chr1	149404547	149405593	205.68	SCNM1
chr2	27446060	27447389	205.68	EIF2B4
chr2	27446060	27447389	205.68	SNX17
chr3	137396761	137398984	205.54	MSL2
chr6	26134224	26136007	205.48	HIST1H4B
chr6	146097268	146098791	205.3	EPM2A
chr6	146097268	146098791	205.3	LOC100507557
chr19	4197614	4198452	205.25	CCDC94
chr12	47809594	47811967	204.83	TUBA1B
chr10	103882063	103883997	204.55	PPRC1
chr6	86359397	86360960	204.45	SNX14
chr20	46971235	46972265	204.35	ARFGEF2
chr16	11916306	11918190	204.18	GSPT1
chr15	73447317	73448442	204.09	MAN2C1
chr5	57790915	57792044	203.91	PLK2
chr10	70385139	70386546	203.81	DDX21
chr15	77975629	77977019	203.59	MTHFS
chr8	125620116	125621261	203.52	TATDN1
chr8	125620116	125621261	203.52	NDUFB9
chr2	27739575	27740797	203.28	SLC4A1AP
chr2	27739575	27740797	203.28	SUPT7L
chr13	38509591	38511035	203.06	PROSER1
chr13	38509591	38511035	203.06	NHLRC3
chr11	68427306	68428398	202.96	MRPL21
chr11	68427306	68428398	202.96	IGHMBP2
chr22	20666698	20667481	202.79	TOP3B
chr10	114196140	114197434	202.75	VTI1A
chr10	114196140	114197434	202.75	ZDHHC6
chr11	95296343	95297442	202.59	MTMR2
chr12	61282317	61283732	202.31	MIRLET7I
chr12	61282317	61283732	202.31	C12orf61
chr17	68099684	68101042	202.17	LOC100499467
chr3	4483305	4484288	201.79	SUMF1
chr5	176365609	176366818	201.72	UIMC1
chr5	65475326	65476858	200.78	SREK1
chr10	95451949	95452947	200.47	FRA10AC1
chr12	87496488	87498928	200.34	KITLG
chr8	95634301	95635691	200.3	KIAA1429
chr5	134121747	134122927	199.85	DDX46
chr12	105691819	105692956	199.81	RIC8B
chr12	105691819	105692956	199.81	LOC100287944
chr11	439553	440755	199.53	PTDSS2
chr10	116687698	116688469	199.07	TRUB1
chr8	42028423	42029561	198.93	KAT6A
chr2	32435046	32436185	198.74	BIRC6
chr17	77279532	77281420	198.6	MRPL12
chr8	145485454	145486761	198.36	HSF1
chr8	145485454	145486761	198.36	BOP1
chr1	6683672	6684921	197.61	DNAJC11
chr4	2934270	2935560	197.39	NOP14
chr4	2934270	2935560	197.39	GRK4
chr6	2848155	2848718	197.39	SERPINB9
chr2	113119046	113120836	197.25	FLJ42351
chr2	113119046	113120836	197.25	SLC20A1
chr19	12773182	12774212	197.23	PRDX2
chr17	34262550	34263907	196.94	RPL23
chr17	34262550	34263907	196.94	SNORA21
chr2	114363090	114364345	196.7	ACTR3
chr15	42790473	42791965	196.68	B2M
chr15	46410435	46412147	196.5	DUT
chr20	32353769	32355306	196.46	AHCY
chr6	36669545	36670735	196.41	SRSF3
chr2	208597880	208598726	196.4	PLEKHM3
chr21	39476706	39477889	196.31	PSMG1
chr20	57948509	57949590	196.24	FAM217B
chr20	57948509	57949590	196.24	PPP1R3D
chr16	4261073	4264315	195.93	TFAP4
chr6	160033913	160035102	195.62	SOD2
chr15	47700144	47700939	195.59	DTWD1
chr15	47700144	47700939	195.59	C15orf33
chr19	46594842	46595932	195.44	BCKDHA
chr19	46594842	46595932	195.44	EXOSC5
chr6	169893133	169894265	195.29	TCTE3
chr6	169893133	169894265	195.29	C6orf70
chr11	107384431	107385726	195.28	CUL5
chr12	131194513	131195303	195.24	NOC4L
chr12	131194513	131195303	195.24	DDX51
chr7	5598764	5599542	195.04	FSCN1
chr5	148910554	148911917	194.69	CSNK1A1
chr16	68842251	68843801	194.53	EXOSC6
chr1	6407113	6407928	194.49	ESPN
chr5	176876195	176877348	194.42	DDX41
chr1	92536657	92537482	194.41	GLMN
chr1	92536657	92537482	194.41	RPAP2
chr1	223183489	223184812	194.15	DNAH14
chr15	70454880	70455982	194.05	HEXA
chr15	70454880	70455982	194.05	C15orf34
chr8	22982028	22983080	194.04	TNFRSF10B
chr8	22982028	22983080	194.04	LOC286059
chr14	81069404	81070753	193.94	SEL1L
chr12	54797767	54799033	193.88	ZC3H10
chr8	144788715	144790383	193.67	ZNF623
chr7	30600607	30601627	193.56	GARS
chr14	91575645	91576532	193.56	TRIP11
chr3	114192117	114193189	193.23	GTPBP8
chr10	32774783	32775582	193.21	CCDC7
chr12	2791786	2792853	192.66	ITFG2
chr16	29983664	29985076	192.62	ALDOA
chr9	124742651	124743713	192.47	RABGAP1
chr3	129253228	129254158	192.34	SEC61A1
chr8	96349611	96351977	192.3	LOC100616530
chr8	96349611	96351977	192.3	C8orf37
chr21	33835870	33837852	192.05	GART
chr21	33835870	33837852	192.05	SON
chr19	62482965	62484453	192.01	ZNF460
chr2	241902770	241904949	191.98	HDLBP
chr2	241902770	241904949	191.98	2002-09-01
chr6	44388494	44389302	191.78	AARS2
chr8	146248485	146249265	191.76	C8orf33
chr2	11523177	11524290	191.72	E2F6
chr7	72573760	72575417	191.63	BAZ1B
chr1	6187578	6189374	191.55	RNF207
chr12	120810705	120811568	191.48	HPD
chr12	120810705	120811568	191.48	PSMD9
chr8	126510350	126514343	191.37	TRIB1
chr5	40870794	40871754	191.3	RPL37
chr11	7964746	7965681	191.21	EIF3F
chr6	33352226	33354371	191.08	B3GALT4
chr2	24002955	24004101	190.93	ATAD2B
chr17	25828192	25829067	189.96	GOSR1
chr10	120829499	120831127	189.69	EIF3A
chr1	2446929	2447973	189.62	PANK4
chr18	41800661	41801679	189.51	EPG5
chr8	91082025	91083711	189.46	DECR1
chr1	6536626	6537629	189.35	TAS1R1
chr1	6536626	6537629	189.35	NOL9
chr9	74169391	74170491	189.32	ZFAND5
chr15	38673158	38674154	189.16	CASC5
chr6	43651382	43652476	189.03	XPO5
chr6	43651382	43652476	189.03	POLH
chr17	68817948	68820435	188.98	CDC42EP4
chr17	71579554	71580608	188.72	SRP68
chr17	40580244	40582567	188.67	HEXIM1
chr20	3816673	3818663	188.38	PANK2
chr6	79844113	79845275	188.37	PHIP
chr1	154977192	154978160	188.3	MRPL24
chr11	33234895	33237085	188.28	HIPK3
chr20	10148100	10148486	188.03	SNAP25
chr20	10148100	10148486	188.03	LOC100131208
chr11	101485314	101488357	188.01	YAP1
chr5	31567400	31568714	187.96	DROSHA
chr5	31567400	31568714	187.96	C5orf22
chr12	43895398	43896998	187.86	ANO6
chr12	43895398	43896998	187.86	PLEKHA8P1
chr8	117836596	117837426	187.61	EIF3H
chr7	99863636	99864894	187.17	MEPCE
chr7	99863636	99864894	187.17	ZCWPW1
chr1	36168521	36169908	187.16	EIF2C3
chr2	114077131	114078606	187.16	DDX11L2
chr10	112316657	112318044	187.13	SMC3
chr15	43481469	43482316	187.11	SPATA5L1
chr7	17946160	17947174	187.06	SNX13
chr3	31547995	31549758	186.86	STT3B
chr14	91045564	91047309	186.42	SMEK1
chr5	77691194	77692492	186.27	SCAMP1
chr1	35429907	35431736	185.75	SFPQ
chr6	2933354	2934880	185.75	DKFZP686I15217
chr3	158359892	158361400	185.65	CCNL1
chr1	184610670	184611786	185.61	TPR
chr1	184610670	184611786	185.61	C1orf27
chr11	125678667	125679727	185.61	DCPS
chr1	52293043	52294276	185.52	BTF3L4
chr1	52293043	52294276	185.52	TXNDC12
chr19	8415304	8416326	185.42	HNRNPM
chr2	191586733	191587669	185.36	STAT1
chr12	47944155	47946196	185.31	TUBA1C
chr11	118468604	118471971	184.63	H2AFX
chr22	22996347	22997346	184.59	SPECC1L
chr17	5263159	5264485	184.49	NUP88
chr17	5263159	5264485	184.49	RPAIN
chr1	27158828	27160068	184.35	C1orf172
chr11	124943971	124945087	184.2	EI24
chr11	68208138	68209568	184.19	GAL
chr17	46151209	46152763	184.12	LUC7L3
chr3	88190133	88191327	183.49	CGGBP1
chr12	63131625	63132705	183.3	TBK1
chr19	54775029	54775934	183.15	NOSIP
chr19	54775029	54775934	183.15	PRRG2
chr16	3706758	3708092	183.06	TRAP1
chr9	3515762	3517228	182.86	RFX3
chr2	174536167	174539002	182.8	SP3
chr21	37366619	37367984	182.8	TTC3
chr21	37366619	37367984	182.8	PIGP
chr12	46785203	46786557	182.79	PFKM
chr12	46785203	46786557	182.79	SENP1
chr8	67741651	67742821	182.77	C8orf44-SGK3
chr8	67741651	67742821	182.77	VCPIP1
chr1	226711009	226714191	182.7	HIST3H2BB
chr1	226711009	226714191	182.7	HIST3H2A
chr2	183288850	183289966	182.7	DNAJC10
chr5	151130059	151132320	182.66	G3BP1
chr19	10351851	10353038	182.61	TYK2
chr22	44859087	44860895	182.53	MIRLET7BHG
chr1	191339951	191341670	182.4	GLRX2
chr2	177837115	177838538	182.39	NFE2L2
chr6	97451966	97453111	182.07	NDUFAF4
chr17	78070211	78071207	181.91	FOXK2
chr20	2974316	2975574	181.56	MRPS26
chr1	181074736	181076001	181.43	DHX9
chr1	88921879	88923520	181.31	PKN2
chr1	76023030	76025192	180.99	RABGGTB
chr1	76023030	76025192	180.99	SNORD45C
chr1	76023030	76025192	180.99	SNORD45A
chr2	170148778	170150013	180.92	PPIG
chr3	43706893	43708093	180.79	ABHD5
chr16	3224772	3225442	180.48	ZNF200
chr9	124706611	124707929	180.35	RC3H2
chr19	34788524	34789398	179.95	POP4
chr2	74520949	74523595	179.93	RTKN
chr1	35879168	35880232	179.86	PSMB2
chr19	1333990	1335284	179.81	NDUFS7
chr9	134895165	134896771	179.69	GTF3C5
chr17	37828376	37829221	179.59	PTRF
chr12	6668052	6669422	179.55	ZNF384
chr1	159550151	159551281	179.44	SDHC
chr11	65244068	65245063	179.3	RNASEH2C
chr2	232286308	232288757	179.16	MIR1244-3
chr17	16282762	16283666	178.7	C17orf76-AS1
chr17	16282762	16283666	178.7	SNORD49B
chr17	16282762	16283666	178.7	SNORD49A
chr10	127397186	127398815	178.62	C10orf137
chr10	127397186	127398815	178.62	FLJ37035
chr16	66614155	66615241	178.47	DUS2L
chr16	66614155	66615241	178.47	DDX28
chr10	115428487	115430793	178.27	CASP7
chr6	71433897	71434884	178.22	SMAP1
chr10	74676377	74677300	178.22	DNAJC9
chr10	74676377	74677300	178.22	C10orf103
chr2	122229206	122230223	178.11	TSN
chr7	72735033	72736139	177.97	WBSCR22
chr7	72735033	72736139	177.97	DNAJC30
chr15	70862769	70863558	177.95	ADPGK
chr15	70862769	70863558	177.95	LOC100287559
chr1	203866586	203868797	177.81	ELK4
chr5	172503825	172504659	177.74	BNIP1
chr19	4074585	4075747	177.66	MAP2K2
chr21	36613820	36615512	177.65	MORC3
chr1	16639589	16640314	177.47	NECAP2
chr13	49263812	49265528	177.28	KPNA3
chr3	120664800	120665881	177.18	TMEM39A
chr10	113932959	113934128	177.08	GPAM
chr5	176959271	176960309	177.06	B4GALT7
chr11	9438220	9440081	177.04	ZNF143
chr11	9438220	9440081	177.04	LOC644656
chr15	61582250	61584230	177.04	USP3
chr8	145229955	145232268	176.9	SHARPIN
chr8	145229955	145232268	176.9	MAF1
chr7	6014811	6015965	176.81	AIMP2
chr7	6014811	6015965	176.81	PMS2
chr5	102228878	102230157	176.8	PAM
chr4	88146165	88148176	176.58	AFF1
chr17	44376695	44377779	176.42	SNF8
chr2	208101884	208103404	176.41	CREB1
chr19	10624992	10626479	176.18	ILF3
chr19	10624992	10626479	176.18	LOC147727
chr4	54625260	54625971	176.09	CHIC2
chr8	98856537	98858290	175.99	LAPTM4B
chr17	59204332	59206547	175.93	DDX42
chr17	59204332	59206547	175.93	CCDC47
chr14	64039611	64041864	175.9	ZBTB25
chr14	64039611	64041864	175.9	ZBTB1
chr2	110228954	110231292	175.85	MALL
chr10	126097040	126098243	175.68	OAT
chr15	33067355	33068565	175.55	ZNF770
chr4	26194122	26195087	175.54	TBC1D19
chr10	93657846	93659064	175.39	FGFBP3
chr4	152901025	152902108	175.37	PET112
chr22	23281331	23282380	175.36	C22orf13
chr22	23281331	23282380	175.36	SNRPD3
chr12	92358882	92360745	175.3	UBE2N
chr13	41432812	41433769	175.17	KIAA0564
chr13	41432812	41433769	175.17	LOC100507240
chr15	70309343	70311486	175.06	PKM2
chr3	15618319	15619100	175	HACL1
chr3	15618319	15619100	175	BTD
chr5	72286889	72288663	174.93	FCHO2
chr22	37231296	37232816	174.89	DDX17
chr10	123723481	123725152	174.84	NSMCE4A
chr1	46539798	46542346	174.78	LRRC41
chr1	46539798	46542346	174.78	UQCRH
chr6	143812651	143814116	174.72	ADAT2
chr6	143812651	143814116	174.72	PEX3
chr15	64583503	64585135	174.71	ZWILCH
chr15	64583503	64585135	174.71	RPL4
chr15	64583503	64585135	174.71	SNORD18A
chr3	32701210	32702319	174.68	CNOT10
chr10	102035685	102036797	174.65	BLOC1S2
chr10	69761262	69762980	174.57	PBLD
chr10	69761262	69762980	174.57	HNRNPH3
chr6	42954853	42956178	174.24	RPL7L1
chr17	78009042	78010409	174.2	NARF
chr17	77615622	77617556	174.17	DUS1L
chr12	64502452	64507503	173.87	HMGA2
chr12	64502452	64507503	173.87	RPSAP52
chr1	100370460	100371722	173.82	CCDC76
chr1	100370460	100371722	173.82	SASS6
chr1	114155828	114156894	173.79	RSBN1
chr17	63144006	63145068	173.56	NOL11
chr1	178737805	178738923	173.38	ACBD6
chr12	928067	929505	173.24	RAD52
chr1	191357128	191358517	173.18	CDC73
chr17	71174403	71175615	173.11	RECQL5
chr17	71174403	71175615	173.11	SAP30BP
chr16	52294763	52295981	172.94	FTO
chr16	52294763	52295981	172.94	RPGRIP1L
chr13	47509573	47510842	172.73	NUDT15
chr7	127770656	127771712	172.72	RBM28
chr15	48987181	48988594	172.64	AP4E1
chr9	126742598	126743690	172.57	GOLGA1
chr2	198007418	198008695	172.52	SF3B1
chr9	130353873	130355400	172.42	SPTAN1
chr11	66140109	66141623	172.4	RBM14-RBM4
chr13	113150716	113152424	172.27	ADPRHL1
chr20	1046674	1047968	172.21	PSMF1
chr6	150080106	150081309	172.17	LATS1
chr18	31963062	31964232	172.11	ELP2
chr18	31963062	31964232	172.11	SLC39A6
chr17	77421666	77423296	171.96	ARHGDIA
chr16	23559561	23560595	171.84	PALB2
chr16	23559561	23560595	171.84	DCTN5
chr11	66003207	66005102	171.81	DPP3
chr17	2186124	2187853	171.76	SGSM2
chr17	2186124	2187853	171.76	TSR1
chr12	91063057	91064172	171.7	BTG1
chr18	31331084	31332474	171.56	INO80C
chr1	168767274	168768697	171.43	GORAB
chr20	2580286	2581842	171.33	NOP56
chr20	2580286	2581842	171.33	MIR1292
chr17	35389810	35391061	171.27	PSMD3
chr8	127638987	127640192	171.26	FAM84B
chr13	20374442	20375525	171.22	XPO4
chr15	86811044	86812435	171.14	MRPS11
chr15	86811044	86812435	171.14	MRPL46
chr7	129478103	129478749	171.01	ZC3HC1
chr2	32089256	32090196	170.96	MEMO1
chr11	119711850	119712841	170.93	ARHGEF12
chr9	37893581	37894818	170.84	MCART1
chr17	846469	847549	170.81	TIMM22
chr7	151764606	151765134	170.75	MLL3
chr7	151764606	151765134	170.75	FABP5P3
chr9	131636887	131637847	170.67	USP20
chr9	131636887	131637847	170.67	C9orf78
chr7	91995625	91996420	170.64	RBM48
[truncated: 2,488 more rows]

## Sheet: qRT-PCR assays
Gene_Name	Assay	Reporter	Assay ID	Species
[truncated: 44 more rows]

[truncated: 6 more sheets: Gluc-MS-qPCR_primers, hmeDIP-qPCR_primers, TET2-ChIP-seq-qPCR_primers, TargetedSequencing_primers, Cohort, SampleSeqStats]
